# Supplementary material for: (3-Amino­pyrazin-4-ium-2-carboxyl­ate-κ2 N 1,O)diaqua­zinc(II) dinitrate
Source: Acta Crystallogr Sect E Struct Rep Online. 2010 Oct 30;66(Pt 11):m1466. doi: 10.1107/S1600536810042509 (PMC3009295; doi:10.1107/S1600536810042509)
Supplement: Supplementary file 2 [file e-66-m1466-Isup2.hkl]

# 
# h,k,l, Fc-squared, Fo-squared, sigma(Fo-squared) and status flag 
# 
data_I
_shelx_title '  P21/c' 
_shelx_refln_list_code          4 
_shelx_F_calc_maximum      245.28 
_exptl_crystal_F_000       512.00 
_reflns_d_resolution_high  0.7702 
 
loop_ 
 _symmetry_equiv_pos_as_xyz 
 'x, y, z' 
 '-x, y+1/2, -z+1/2' 
 '-x, -y, -z' 
 'x, -y-1/2, z-1/2' 
 
_cell_length_a    13.4676 
_cell_length_b     9.7059 
_cell_length_c     6.6682 
_cell_angle_alpha  90.000 
_cell_angle_beta   96.610 
_cell_angle_gamma  90.000 
 
_shelx_F_squared_multiplier     1.000 
 
loop_ 
 _refln_index_h 
 _refln_index_k 
 _refln_index_l 
 _refln_F_squared_calc 
 _refln_F_squared_meas 
 _refln_F_squared_sigma 
 _refln_observed_status 
   2   0   0     2298.05     2252.31     68.66 o 
   3   0   0     2655.82     2268.43     71.19 o 
   4   0   0      459.17      400.71     17.09 o 
   5   0   0      742.48      548.32     24.04 o 
   6   0   0    15883.16    17854.94   1173.44 o 
   7   0   0     1410.93     1424.90     48.25 o 
   8   0   0      384.50      439.28     15.70 o 
   9   0   0      732.09      674.19     22.08 o 
  10   0   0       22.44       31.04      4.72 o 
  11   0   0      353.76      326.01     15.86 o 
  12   0   0      375.80      403.29     17.11 o 
  13   0   0        4.55       10.03      5.07 o 
  14   0   0      473.81      511.41     26.72 o 
  15   0   0      735.13      791.87     34.85 o 
  16   0   0       16.98       30.94      8.40 o 
  17   0   0      486.18      605.38     31.02 o 
   2   1   0     1697.90     1905.10     39.59 o 
   3   1   0       29.49       16.00      0.98 o 
   4   1   0      661.36      571.96     11.47 o 
   5   1   0     1579.36     1500.02     39.58 o 
   6   1   0      332.98      318.67      7.41 o 
   7   1   0      176.66      173.76      5.41 o 
   8   1   0      271.78      260.33      6.85 o 
   9   1   0      170.76      155.86      5.51 o 
  10   1   0        7.72        7.01      1.92 o 
  11   1   0        0.44        1.97      1.83 o 
  12   1   0        1.13        4.11      2.92 o 
  13   1   0        3.02        5.18      2.73 o 
  14   1   0       53.66       65.41      5.87 o 
  15   1   0        3.17        2.57      2.53 o 
  16   1   0       41.30       60.45      6.54 o 
  17   1   0        5.35        6.94      3.31 o 
   0   2   0     9614.15    10796.53    569.07 o 
   1   2   0      309.61      269.36      3.78 o 
   2   2   0     3330.96     3447.42     86.42 o 
   3   2   0     3037.97     3010.92     75.37 o 
   4   2   0     1864.25     1792.91     39.10 o 
   5   2   0     1260.76     1058.22     21.47 o 
   6   2   0     2882.99     2789.02     73.50 o 
   7   2   0      829.42      768.93     16.50 o 
   8   2   0      905.65      814.91     19.16 o 
   9   2   0     1203.25     1067.90     27.48 o 
  10   2   0      816.81      797.57     20.69 o 
  11   2   0      457.19      432.79     13.00 o 
  12   2   0     1448.90     1639.18     47.11 o 
  13   2   0      382.51      455.91     14.64 o 
  14   2   0      592.00      699.21     21.54 o 
  15   2   0      421.94      447.70     18.72 o 
  16   2   0       71.76      102.27      7.51 o 
  17   2   0      109.08      114.02      8.30 o 
   1   3   0     2793.73     3127.55     78.53 o 
   2   3   0       96.05      106.56      1.82 o 
   3   3   0     2487.06     2564.67     61.41 o 
   4   3   0     2657.83     3112.60     71.35 o 
   5   3   0        8.43        5.12      1.01 o 
   6   3   0      591.88      628.07     13.82 o 
   7   3   0       41.23       48.72      2.54 o 
   8   3   0       73.94       78.35      3.48 o 
   9   3   0       36.31       30.97      3.02 o 
  10   3   0      790.41      770.93     20.71 o 
  11   3   0      423.50      386.76     13.37 o 
  12   3   0       13.22       17.50      3.82 o 
  13   3   0      111.07      132.29      8.61 o 
  14   3   0      157.62      187.38     12.35 o 
  15   3   0        4.88        6.40      3.12 o 
  16   3   0        0.14       -0.07      1.64 o 
   0   4   0     3872.05     4175.66    215.00 o 
   1   4   0     1294.90     1305.18     27.63 o 
   2   4   0     6621.88     7964.26    276.03 o 
   3   4   0     5830.77     6851.39    224.96 o 
   4   4   0       14.09       34.86      1.69 o 
   5   4   0      305.44      258.07      5.71 o 
   6   4   0     2682.80     2702.53     63.59 o 
   7   4   0      319.22      288.31      7.58 o 
   8   4   0     3474.47     3453.59    100.86 o 
   9   4   0     2577.21     2458.51     69.91 o 
  10   4   0      131.85      129.25      6.13 o 
  11   4   0       19.93       17.10      3.52 o 
  12   4   0      976.33     1072.60     31.90 o 
  13   4   0      114.32      140.99      8.09 o 
  14   4   0      299.86      346.38     15.17 o 
  15   4   0      614.72      686.05     24.26 o 
  16   4   0       20.03       15.91      4.41 o 
   1   5   0      210.27      220.75      5.00 o 
   2   5   0      226.73      263.86      5.96 o 
   3   5   0        0.64        2.83      1.45 o 
   4   5   0       82.98       76.32      2.54 o 
   5   5   0      104.03       92.34      3.03 o 
   6   5   0      441.88      396.02      9.33 o 
   7   5   0       11.57        8.97      1.50 o 
   8   5   0      842.72      834.37     18.85 o 
   9   5   0      338.40      347.59      8.99 o 
  10   5   0       14.68       12.23      1.69 o 
  11   5   0      345.60      342.95     14.83 o 
  12   5   0       14.75       10.49      3.16 o 
  13   5   0        1.68        2.23      2.10 o 
  14   5   0       58.89       83.66      6.98 o 
  15   5   0        0.70       -0.40      2.01 o 
   0   6   0     1501.79     1616.85     51.59 o 
   1   6   0      945.32      965.90     21.63 o 
   2   6   0     1049.30     1081.71     24.86 o 
   3   6   0      123.20      102.25      2.55 o 
   4   6   0     1037.60      983.89     24.75 o 
   5   6   0      982.57      897.91     29.29 o 
   6   6   0     1960.52     2037.25     53.23 o 
   7   6   0     1257.94     1262.88     33.03 o 
   8   6   0      632.39      606.57     15.80 o 
   9   6   0      357.46      334.00     10.14 o 
  10   6   0      140.23      120.23      5.30 o 
  11   6   0      572.39      549.73     26.27 o 
  12   6   0      393.62      398.10     25.70 o 
  13   6   0      598.35      692.57     27.16 o 
  14   6   0       55.89       46.46      3.51 o 
  15   6   0       75.22       63.97      5.54 o 
   1   7   0      316.31      308.86      8.57 o 
   2   7   0       90.99       88.46      3.65 o 
   3   7   0      197.32      222.14      5.63 o 
   4   7   0        0.41        1.27      1.54 o 
   5   7   0       88.32       80.96      4.67 o 
   6   7   0        3.91        6.01      2.48 o 
   7   7   0       29.18       20.32      1.16 o 
   8   7   0       14.88       18.36      1.86 o 
   9   7   0       18.79       16.69      2.13 o 
  10   7   0      181.68      160.62      6.90 o 
  11   7   0       73.57       64.08      3.31 o 
  12   7   0       39.48       36.13      3.60 o 
  13   7   0       17.60       24.11      5.51 o 
  14   7   0       10.10        9.67      5.72 o 
   0   8   0     1105.46     1078.92     35.89 o 
   1   8   0     1242.22     1201.35     28.53 o 
   2   8   0      359.33      336.85      8.42 o 
   3   8   0      418.29      411.24      9.43 o 
   4   8   0       89.82      104.06      5.77 o 
   5   8   0      440.74      415.39     13.37 o 
   6   8   0     1654.08     1616.76     47.34 o 
   7   8   0      738.65      733.67     25.95 o 
   8   8   0      445.54      478.80     20.72 o 
   9   8   0      277.46      273.80     13.69 o 
  10   8   0      748.86      740.95     31.23 o 
  11   8   0      395.19      400.32     18.74 o 
  12   8   0      127.79      123.06     13.33 o 
  13   8   0       98.18      108.45     10.07 o 
   1   9   0       48.82       49.65      2.51 o 
   2   9   0       51.42       50.90      6.26 o 
   3   9   0       10.10       13.35      3.19 o 
   4   9   0       22.05       18.88      3.98 o 
   5   9   0       34.23       40.02      5.22 o 
   6   9   0      144.33      145.33      8.37 o 
   7   9   0        1.48        1.55      2.68 o 
   8   9   0       50.72       47.97      5.52 o 
   9   9   0        1.19        0.93      2.39 o 
  10   9   0       27.75       23.20      6.27 o 
  11   9   0       17.57       17.00      5.85 o 
  12   9   0        5.27        4.31      3.77 o 
   0  10   0       61.99       72.21      4.40 o 
   1  10   0      811.83      776.60     19.48 o 
   2  10   0      113.94      110.45      5.30 o 
   3  10   0      480.64      472.84     20.28 o 
   4  10   0      363.00      381.77     15.58 o 
   5  10   0      290.92      282.19     12.97 o 
   6  10   0      138.68      143.93      9.27 o 
   7  10   0      239.14      244.89     14.69 o 
   8  10   0      148.20      152.25     10.85 o 
   9  10   0       95.27      107.84     10.50 o 
  10  10   0      249.20      230.16     15.48 o 
   1  11   0       13.14        8.45      2.11 o 
   2  11   0       25.07       24.85      3.12 o 
   3  11   0       61.56       63.35      8.07 o 
   4  11   0       11.75       16.34      3.21 o 
   5  11   0      234.83      250.24     14.50 o 
   6  11   0       28.05       36.59      6.62 o 
   7  11   0        3.96        2.13      3.56 o 
   8  11   0        7.04        5.26      3.92 o 
   0  12   0       16.51       14.68      9.50 o 
   1  12   0       93.26      100.10     21.54 o 
   2  12   0      152.66      162.43     13.33 o 
   3  12   0       68.25       63.65      5.16 o 
   4  12   0        1.74        1.18      1.56 o 
   5  12   0       96.12      108.92      7.52 o 
 -17   1   1      122.89      124.19     11.38 o 
 -16   1   1       61.54       71.25      7.92 o 
 -15   1   1      368.29      403.09     17.90 o 
 -14   1   1      226.61      217.67     12.32 o 
 -13   1   1      578.89      571.77     19.08 o 
 -12   1   1       30.67       39.95      4.49 o 
 -11   1   1      229.93      243.00     18.29 o 
 -10   1   1      949.45      949.37     25.44 o 
  -9   1   1     1768.35     1688.12     44.36 o 
  -8   1   1      226.59      161.69      5.27 o 
  -7   1   1     3855.91     3513.54    101.16 o 
  -6   1   1     2181.45     1996.21     47.72 o 
  -5   1   1     7915.01     8059.99    280.48 o 
  -4   1   1     1064.63     1020.28     20.70 o 
  -3   1   1    10303.80    10641.43    400.03 o 
  -2   1   1        7.26        8.22      0.54 o 
  -1   1   1     1736.86     1974.67     30.49 o 
   0   1   1     6915.01     7912.00    230.90 o 
   1   1   1     5562.95     6374.81    172.65 o 
   2   1   1     1017.98     1092.87     25.44 o 
   3   1   1      751.54      771.16     12.78 o 
   4   1   1     2444.61     2547.27     59.29 o 
   5   1   1       67.93       85.25      2.50 o 
   6   1   1     1756.80     1632.11     37.48 o 
   7   1   1      816.62      721.53     15.41 o 
   8   1   1     1660.85     1393.96     32.64 o 
   9   1   1      229.44      168.15      5.46 o 
  10   1   1      937.99      834.00     20.74 o 
  11   1   1      723.76      664.31     21.46 o 
  12   1   1      240.37      211.12      9.50 o 
  13   1   1      162.14      150.62      6.51 o 
  14   1   1      632.09      608.70     23.01 o 
  15   1   1      327.93      302.81     15.80 o 
  16   1   1      296.73      284.24     19.50 o 
 -17   2   1        6.14        7.84      4.21 o 
 -16   2   1        0.11        0.18      1.89 o 
 -15   2   1        0.07        1.44      2.31 o 
 -14   2   1       48.14       48.23      5.80 o 
 -13   2   1      101.55      104.13      7.38 o 
 -12   2   1       13.82       10.36      2.99 o 
 -11   2   1       14.46       11.95      2.84 o 
 -10   2   1       16.03       19.12      2.87 o 
  -9   2   1      145.15      127.96      5.11 o 
  -8   2   1      363.91      346.23      9.36 o 
  -7   2   1        1.47        3.02      1.25 o 
  -6   2   1        2.60        1.19      0.94 o 
  -5   2   1      533.85      454.23      9.18 o 
  -4   2   1      523.16      513.52      9.74 o 
  -3   2   1      933.53      877.97     17.01 o 
  -2   2   1       92.24       70.89      1.30 o 
  -1   2   1      196.32      198.65      3.31 o 
   0   2   1      993.85      997.46     18.58 o 
   1   2   1      193.68      194.59      3.02 o 
   2   2   1     1611.18     1661.96     31.44 o 
   3   2   1       25.83       20.63      1.43 o 
   4   2   1     1707.08     1793.99     38.46 o 
   5   2   1      182.89      201.32      4.28 o 
   6   2   1      382.70      384.54      7.58 o 
   7   2   1        0.87        1.34      1.08 o 
   8   2   1       57.36       63.52      3.06 o 
   9   2   1       66.39       63.93      3.35 o 
  10   2   1      346.32      335.05      8.91 o 
  11   2   1       24.62       26.37      2.87 o 
  12   2   1        4.70        3.18      1.79 o 
  13   2   1       22.16       24.59      3.53 o 
  14   2   1      107.06      108.55      8.39 o 
  15   2   1        6.52        6.46      2.63 o 
  16   2   1        1.96        2.97      3.06 o 
 -16   3   1        4.55        3.40      4.43 o 
 -15   3   1      304.54      316.63     15.41 o 
 -14   3   1      121.04      128.81      9.96 o 
 -13   3   1      838.58      827.30     27.13 o 
 -12   3   1     1509.55     1441.50     43.27 o 
 -11   3   1     1140.27     1043.60     30.14 o 
 -10   3   1      151.88      125.99      7.23 o 
  -9   3   1      182.08      146.98      7.03 o 
  -8   3   1     1890.36     1709.71     43.51 o 
  -7   3   1     2177.88     1956.83     49.51 o 
  -6   3   1     3568.47     3514.90    101.31 o 
  -5   3   1     2260.14     2063.09     49.65 o 
  -4   3   1      635.17      539.63     10.72 o 
  -3   3   1        9.10       28.39      2.03 o 
  -2   3   1      697.39      649.41     14.78 o 
  -1   3   1     3073.51     3358.74    101.48 o 
   0   3   1      783.41      730.96     13.95 o 
   1   3   1      689.48      666.12     10.71 o 
   2   3   1      810.65      768.67     14.44 o 
   3   3   1      454.55      372.32      6.90 o 
   4   3   1       12.70        7.01      1.07 o 
   5   3   1      991.06      941.34     17.38 o 
   6   3   1     1890.35     1775.16     43.18 o 
   7   3   1     1720.83     1683.20     39.86 o 
   8   3   1     1000.86      923.69     21.86 o 
   9   3   1     1113.22     1009.76     26.19 o 
  10   3   1      388.46      299.55     10.77 o 
  11   3   1      212.06      166.58      6.81 o 
  12   3   1     1046.49      921.91     24.84 o 
  13   3   1      832.36      746.88     24.93 o 
  14   3   1      339.26      324.19     14.36 o 
  15   3   1       78.02       63.31      5.61 o 
  16   3   1      201.24      178.11     11.78 o 
 -16   4   1        7.96       11.60      4.47 o 
 -15   4   1        0.74        3.73      3.22 o 
 -14   4   1       34.50       36.75      6.26 o 
 -13   4   1       68.89       79.85      6.99 o 
 -12   4   1      192.92      189.97     10.52 o 
 -11   4   1      417.57      394.59     12.84 o 
 -10   4   1      140.54      132.60      7.29 o 
  -9   4   1      157.67      141.29      6.05 o 
  -8   4   1      526.65      508.27     16.31 o 
  -7   4   1        0.33        2.19      1.29 o 
  -6   4   1      108.87       91.90      4.06 o 
  -5   4   1        2.55        0.20      0.87 o 
  -4   4   1     1345.36     1393.89     44.50 o 
  -3   4   1     1063.13     1105.46     28.69 o 
  -2   4   1      401.67      427.45     11.96 o 
  -1   4   1     1675.78     1763.55     40.49 o 
   0   4   1      266.24      256.32      5.38 o 
   1   4   1      267.27      289.23      6.33 o 
   2   4   1        1.16        3.52      0.63 o 
   3   4   1     2093.48     2276.48     49.49 o 
   4   4   1       66.31      103.15     30.65 o 
   5   4   1      783.95      731.63     14.89 o 
   6   4   1       64.10       69.48      2.74 o 
   7   4   1       66.51       61.05      2.47 o 
   8   4   1       77.30       68.91      4.38 o 
   9   4   1       84.38       74.72      3.45 o 
  10   4   1        0.02        0.75      1.20 o 
  11   4   1        4.04        7.37      2.58 o 
  12   4   1       18.61       18.86      3.62 o 
  13   4   1      243.16      238.73     11.96 o 
  14   4   1        8.62        9.89      3.94 o 
  15   4   1        0.97        1.87      2.46 o 
  16   4   1        5.19        7.33      4.90 o 
 -16   5   1       16.26       11.93      4.23 o 
 -15   5   1      105.50       85.66      8.31 o 
 -14   5   1      303.41      304.56     14.60 o 
 -13   5   1      116.78      110.51      7.68 o 
 -12   5   1      478.28      455.95     16.91 o 
 -11   5   1      461.14      437.31     15.59 o 
 -10   5   1      130.02      156.15      7.83 o 
  -9   5   1      320.13      276.81     12.59 o 
  -8   5   1     1220.01     1144.03     31.33 o 
  -7   5   1     1385.15     1194.14     34.97 o 
  -6   5   1      563.74      541.94     10.61 o 
  -5   5   1     2039.57     1989.07     63.09 o 
  -4   5   1       86.74       56.16      7.38 o 
  -3   5   1      873.35      922.24     35.24 o 
  -2   5   1     3175.52     3478.25    113.58 o 
  -1   5   1     2838.47     3020.70    169.46 o 
   0   5   1     2478.61     2501.90     64.04 o 
   1   5   1     2024.33     2435.25    291.04 o 
   2   5   1     2665.35     2765.16    137.39 o 
   3   5   1     2469.74     2621.06     56.17 o 
   4   5   1      524.37      467.96     11.75 o 
   5   5   1       67.09      188.22     20.84 o 
   6   5   1     1350.73     1308.90     33.62 o 
   7   5   1      374.02      358.29     14.66 o 
   8   5   1      751.41      738.08     22.74 o 
   9   5   1      678.01      597.64     18.29 o 
  10   5   1       45.38       31.14      2.48 o 
  11   5   1      123.22      140.99      5.57 o 
  12   5   1      231.49      184.74      7.39 o 
  13   5   1      313.27      273.22      9.84 o 
  14   5   1      107.52       86.17      7.70 o 
  15   5   1      239.95      212.99     10.47 o 
 -15   6   1        5.28        3.29      3.47 o 
 -14   6   1       15.89       11.45      3.88 o 
 -13   6   1      107.98       94.41      6.67 o 
 -12   6   1       24.46       23.00      2.81 o 
 -11   6   1       58.51       40.07      2.24 o 
 -10   6   1        5.98        6.10      0.94 o 
  -9   6   1      195.31      171.88      6.82 o 
  -8   6   1      103.69       96.78      2.55 o 
  -7   6   1       78.37       59.62      5.01 o 
  -6   6   1       50.32       40.66      4.08 o 
  -5   6   1       80.02       63.30      5.04 o 
  -4   6   1       13.38       34.60     11.07 o 
  -3   6   1     1039.93     1071.52     26.99 o 
  -2   6   1        9.30       25.82      6.88 o 
  -1   6   1      163.78      176.65     11.72 o 
   0   6   1      259.36      297.22     19.33 o 
   1   6   1      182.12      170.27      5.14 o 
   2   6   1      159.24      154.62      4.69 o 
   3   6   1       15.98      200.63     18.75 o 
   4   6   1      401.48      402.75      9.08 o 
   5   6   1       68.57       72.46      3.47 o 
   6   6   1      201.68      189.51      5.90 o 
   7   6   1       95.97       78.77      3.58 o 
   8   6   1      135.97      120.33      4.47 o 
   9   6   1        0.07        0.52      0.99 o 
  10   6   1       88.22       76.06      4.71 o 
  11   6   1       41.80       41.30      3.30 o 
  12   6   1       13.18       12.04      3.06 o 
  13   6   1       39.98       27.97      3.40 o 
  14   6   1       89.88       80.83      5.47 o 
 -14   7   1      623.81      631.68     31.32 o 
 -13   7   1      293.59      287.18     18.48 o 
 -12   7   1      271.36      251.63     14.42 o 
 -11   7   1      439.04      362.40     25.64 o 
 -10   7   1      379.32      347.29     16.32 o 
  -9   7   1      729.82      677.41     27.12 o 
  -8   7   1      248.86      237.06     17.87 o 
  -7   7   1      130.34      133.16     10.86 o 
  -6   7   1      374.05      343.26     17.01 o 
  -5   7   1      184.61      217.04     20.02 o 
  -4   7   1      336.46      377.80     32.88 o 
  -3   7   1      364.77      441.80     39.96 o 
  -2   7   1      424.85      441.09     13.68 o 
  -1   7   1       45.63      106.14     17.56 o 
   0   7   1      607.58      626.21     43.51 o 
   1   7   1      997.31      985.97     28.43 o 
   2   7   1      156.45      207.88     12.94 o 
   3   7   1     1307.57     1327.26     31.22 o 
   4   7   1      863.19      851.03     23.15 o 
   5   7   1      458.84      452.44     11.05 o 
   6   7   1      422.62      400.95     19.61 o 
   7   7   1      818.88      791.28     24.49 o 
   8   7   1      336.86      313.13     11.55 o 
   9   7   1      341.75      306.28     12.02 o 
  10   7   1      494.50      450.66     15.05 o 
  11   7   1      135.40      115.05      5.52 o 
  12   7   1      155.01      124.05      7.53 o 
  13   7   1      121.32      101.66      7.42 o 
  14   7   1       96.20       89.08     10.03 o 
 -13   8   1        2.92        1.65      3.68 o 
 -12   8   1        5.66        3.84      4.16 o 
 -11   8   1        0.12       -0.61      3.24 o 
 -10   8   1        8.71        7.19      4.20 o 
  -9   8   1        0.70       -0.47      2.17 o 
  -8   8   1      207.17      179.04     12.13 o 
  -7   8   1       44.80       45.21      5.70 o 
  -6   8   1       24.54       25.82      4.70 o 
  -5   8   1       17.22       15.91      3.89 o 
  -4   8   1       35.66       38.80      5.82 o 
  -3   8   1        9.76       28.69      9.81 o 
  -2   8   1      328.72      322.27      9.40 o 
  -1   8   1      227.43      200.28      8.81 o 
   0   8   1       12.96        9.99      3.11 o 
   1   8   1      136.56      181.14     28.23 o 
   2   8   1      269.71      283.20     18.91 o 
   3   8   1      265.37      248.68      6.92 o 
   4   8   1       56.40       56.15      5.20 o 
   5   8   1       13.09       13.11      3.23 o 
   6   8   1        1.41        0.49      1.44 o 
   7   8   1      124.06      109.48      4.23 o 
   8   8   1       15.34       14.54      1.79 o 
   9   8   1       67.79       64.31      4.97 o 
  10   8   1       18.89       15.06      2.76 o 
  11   8   1        0.94       -0.46      1.44 o 
  12   8   1        1.47        0.99      2.59 o 
  13   8   1        2.75        0.39      4.41 o 
 -12   9   1       56.54       36.95      9.75 o 
 -11   9   1      105.63       99.56     11.49 o 
 -10   9   1      104.00       92.60     10.40 o 
  -9   9   1       80.01       72.40     10.72 o 
  -8   9   1      148.82      157.39     10.64 o 
  -7   9   1        2.29       -4.41      4.49 o 
  -6   9   1     1184.68     1052.96     37.11 o 
  -5   9   1      175.81      178.74     10.64 o 
  -4   9   1      158.65      163.80     14.82 o 
  -3   9   1       24.71       73.46     16.27 o 
  -2   9   1      378.47      484.30     95.33 o 
  -1   9   1       14.34       11.45      2.03 o 
   0   9   1     2380.92     2613.55    162.56 o 
   1   9   1     2192.53     2243.99     78.88 o 
   2   9   1        4.34       50.42     32.08 o 
   3   9   1      441.61      428.14     12.56 o 
   4   9   1       57.80       69.14      6.25 o 
   5   9   1      411.52      497.30     20.28 o 
   6   9   1      419.51      457.32     50.60 o 
   7   9   1      886.79      840.43     29.01 o 
   8   9   1        8.50        5.84      2.89 o 
   9   9   1       65.51       56.91      7.16 o 
  10   9   1       53.24       44.01      5.87 o 
  11   9   1       53.28       42.15      6.14 o 
 -10  10   1        5.35        6.50      3.77 o 
  -9  10   1        7.40        6.86      4.05 o 
  -8  10   1        7.19        6.37      4.91 o 
  -7  10   1        3.59        6.00      3.30 o 
  -6  10   1        2.97        3.18      3.02 o 
  -5  10   1        6.85        4.54      2.42 o 
  -4  10   1        0.30       -2.62      2.67 o 
  -3  10   1       96.42       93.41      6.03 o 
  -2  10   1       71.37       64.93      4.74 o 
  -1  10   1       34.45       32.70      4.21 o 
   0  10   1      104.69      100.20      7.11 o 
   1  10   1        0.28       -0.19      1.09 o 
   2  10   1       25.08       29.13      4.05 o 
   3  10   1       54.53       47.51      4.40 o 
   4  10   1       56.60       59.65      6.77 o 
   5  10   1        4.10        3.72      3.22 o 
   6  10   1       23.58       18.09      5.95 o 
   7  10   1        3.47        2.02      2.63 o 
   8  10   1       28.08       34.38      5.55 o 
   9  10   1        1.54        1.14      3.05 o 
  10  10   1        0.64        0.54      2.65 o 
  -8  11   1       82.48       78.64     12.07 o 
  -7  11   1       52.70       33.56      7.61 o 
  -6  11   1      183.36      174.01      9.99 o 
  -5  11   1      247.16      274.76     15.04 o 
  -4  11   1       67.63       53.18      5.61 o 
  -3  11   1       41.11       52.67     11.64 o 
  -2  11   1      212.38      228.85     12.32 o 
  -1  11   1      101.53      108.65     11.73 o 
   0  11   1      173.13      182.64     15.58 o 
   1  11   1      170.49      178.22     24.53 o 
   2  11   1      111.14      121.21     21.56 o 
   3  11   1      199.53      221.80     13.82 o 
   4  11   1      130.21      132.43     11.05 o 
   5  11   1      126.49      140.12     18.05 o 
   6  11   1      213.38      222.38     15.51 o 
   7  11   1      148.19      135.12     10.26 o 
  -5  12   1        0.93        0.29      3.15 o 
  -4  12   1        5.28        2.57      2.36 o 
  -3  12   1       60.85       68.76      6.14 o 
  -2  12   1        1.31        1.56      1.87 o 
  -1  12   1        1.89        2.73      1.62 o 
   0  12   1       19.14       18.45     12.15 o 
   1  12   1        0.58        2.08      4.05 o 
   2  12   1        2.31       -0.23      2.89 o 
   3  12   1        0.03       -0.88      3.40 o 
   4  12   1       48.17       52.09     11.05 o 
 -17   0   2      131.46      159.92     16.37 o 
 -16   0   2      313.72      440.73     31.65 o 
 -15   0   2       13.63       10.16      6.59 o 
 -14   0   2      937.44      972.53     43.86 o 
 -13   0   2      363.98      444.22     25.93 o 
 -12   0   2      131.05      165.23     11.22 o 
 -11   0   2      838.38      914.89     35.49 o 
 -10   0   2      561.84      476.11     26.67 o 
  -9   0   2      462.41      447.05     37.13 o 
  -8   0   2     4333.63     4272.45    255.51 o 
  -7   0   2      848.94      810.67    132.16 o 
  -6   0   2     3442.47     3129.49    281.90 o 
  -5   0   2    12511.78    13251.89   1048.03 o 
  -4   0   2      217.94      245.44      7.01 o 
  -3   0   2      452.76      402.39     15.62 o 
  -2   0   2    18529.19    19907.36   1400.18 o 
  -1   0   2      587.42      548.94      9.24 o 
   0   0   2      657.52      695.59     12.10 o 
   1   0   2    60164.66    54193.18   5354.24 o 
   2   0   2      947.24      983.39     48.52 o 
   3   0   2      144.92      144.16      2.81 o 
   4   0   2     4522.71     5822.49    391.21 o 
   5   0   2     1406.74     1493.87    150.07 o 
   6   0   2     2475.50     2154.85     70.29 o 
   7   0   2     6138.34     6062.39    278.90 o 
   8   0   2      795.45      741.19     21.42 o 
   9   0   2        7.34      138.79     33.95 o 
  10   0   2      477.89      636.99     49.12 o 
  11   0   2       88.93      121.29      6.01 o 
  12   0   2      317.21      394.42     19.73 o 
  13   0   2      182.18      389.81     33.95 o 
  14   0   2        2.11        6.94      3.38 o 
  15   0   2      335.08      378.94     18.60 o 
  16   0   2      254.75      216.85     19.37 o 
 -17   1   2        1.13        1.24      2.87 o 
 -16   1   2       28.15       77.42     25.99 o 
 -15   1   2       34.13       47.80      7.55 o 
 -14   1   2        8.72       16.59      4.04 o 
 -13   1   2       38.29       34.10      5.56 o 
 -12   1   2       41.72       59.84      6.32 o 
 -11   1   2        4.47        1.66      1.99 o 
 -10   1   2        3.88        8.30      2.28 o 
  -9   1   2      205.35      208.57      7.70 o 
  -8   1   2      443.94      435.54     11.76 o 
  -7   1   2      971.46      924.85     22.77 o 
  -6   1   2       93.66      100.91      4.16 o 
  -5   1   2       15.39       14.88      1.73 o 
  -4   1   2      421.24      428.93      7.38 o 
  -3   1   2     1678.50     1574.81     27.56 o 
  -2   1   2     1879.58     2126.96     43.27 o 
  -1   1   2      949.31      929.19     22.60 o 
   0   1   2      285.61      307.56      4.61 o 
   1   1   2     6057.46     6962.22    198.43 o 
   2   1   2     1822.78     2073.64     52.25 o 
   3   1   2      543.53      579.96      8.22 o 
   4   1   2       51.20       38.94      1.34 o 
   5   1   2      125.38      123.29      2.89 o 
   6   1   2      371.07      383.42     19.91 o 
   7   1   2      578.89      562.33     11.84 o 
   8   1   2      130.33      130.59      4.51 o 
   9   1   2       10.94       12.13      1.38 o 
  10   1   2        0.01        0.51      0.82 o 
  11   1   2       49.30       62.85      3.73 o 
  12   1   2        5.28       16.60      2.33 o 
  13   1   2       29.72       36.44      4.15 o 
  14   1   2       33.88       41.98      3.28 o 
  15   1   2       26.28       37.89      4.15 o 
  16   1   2        2.02        1.75      2.41 o 
 -17   2   2      101.40      129.47     11.74 o 
 -16   2   2      183.04      215.38     15.27 o 
 -15   2   2      123.94      177.78     13.03 o 
 -14   2   2      614.09      754.72     25.54 o 
 -13   2   2     1216.75     1246.46     39.66 o 
 -12   2   2      632.72      761.13     23.05 o 
 -11   2   2     2182.80     2376.91     71.61 o 
 -10   2   2     1102.12     1045.69     29.19 o 
  -9   2   2     1016.08      980.60     33.33 o 
  -8   2   2     1889.85     1771.99     64.28 o 
  -7   2   2      999.06      888.72     22.29 o 
  -6   2   2     1052.56      939.27     21.72 o 
  -5   2   2     2516.19     2333.26     50.61 o 
  -4   2   2     1351.07     1151.69     23.66 o 
  -3   2   2      153.47      149.61      2.80 o 
  -2   2   2     1187.65     1152.48     17.22 o 
  -1   2   2      278.34      275.46      4.21 o 
   0   2   2      630.71      679.77     15.59 o 
   1   2   2     3649.42     3904.46    104.49 o 
   2   2   2      493.21      467.66      6.56 o 
   3   2   2     1955.88     1807.96     60.48 o 
   4   2   2     2993.77     2819.12     74.80 o 
   5   2   2     1868.12     1762.51     35.97 o 
   6   2   2     1076.36      939.30     17.65 o 
   7   2   2     2908.25     2674.55     70.23 o 
   8   2   2     1423.37     1352.45     32.37 o 
   9   2   2     1151.36     1025.75     24.07 o 
  10   2   2     1170.33     1614.73     43.01 o 
  11   2   2      544.13      678.44     20.15 o 
  12   2   2      189.58      492.35     28.70 o 
  13   2   2      618.14      711.40     19.83 o 
  14   2   2       99.38      144.14      8.01 o 
  15   2   2      114.39      155.28      8.04 o 
  16   2   2      131.40      127.04      6.80 o 
 -16   3   2        1.84        3.61      3.77 o 
 -15   3   2       27.97       43.28      9.08 o 
 -14   3   2       10.43       16.58      5.38 o 
 -13   3   2       28.55       72.75      8.97 o 
 -12   3   2        0.01       30.08      6.35 o 
 -11   3   2      132.20      124.88      6.90 o 
 -10   3   2      121.91      129.34      7.61 o 
  -9   3   2     1365.09     1285.83     34.80 o 
  -8   3   2      144.49      144.43      5.97 o 
  -7   3   2      162.49      156.16      5.74 o 
  -6   3   2       22.20       22.11      2.02 o 
  -5   3   2       99.76      106.38      3.02 o 
  -4   3   2      297.04      292.20      5.35 o 
  -3   3   2      904.78      956.92     16.01 o 
  -2   3   2       44.61       30.98      1.57 o 
  -1   3   2      802.26      847.93     14.75 o 
   0   3   2     1165.42     1140.70     18.56 o 
   1   3   2       34.18       28.11      1.24 o 
   2   3   2      424.38      446.82      7.76 o 
   3   3   2      270.49      241.61      3.96 o 
   4   3   2      324.03      326.31      6.45 o 
   5   3   2        9.58        9.27      1.10 o 
   6   3   2      290.10      267.26      5.51 o 
   7   3   2       76.31       79.78      2.84 o 
   8   3   2      416.38      389.61     11.90 o 
   9   3   2      181.08      189.25      5.08 o 
  10   3   2      176.81      157.86      5.40 o 
  11   3   2       99.20       95.04      5.30 o 
  12   3   2      150.42      140.73      6.35 o 
  13   3   2       26.38       28.33      3.17 o 
  14   3   2       25.26       29.87      4.27 o 
  15   3   2       18.40       12.28      2.73 o 
 -16   4   2       50.85      138.13     11.89 o 
 -15   4   2       76.72      116.76     11.20 o 
 -14   4   2      728.55      878.34     34.14 o 
 -13   4   2      148.88      136.49     14.01 o 
 -12   4   2      122.88      150.52     10.32 o 
 -11   4   2     1524.06     1448.53     43.77 o 
 -10   4   2      532.39      526.75     29.96 o 
  -9   4   2      104.34       95.52      5.32 o 
  -8   4   2     3095.03     2935.35     88.47 o 
  -7   4   2     1792.66     1777.56     39.47 o 
  -6   4   2      300.49      299.87      6.19 o 
  -5   4   2     2420.45     2515.26     56.34 o 
  -4   4   2     1445.77     1413.50     37.83 o 
  -3   4   2      342.41      283.60      6.89 o 
  -2   4   2     4494.81     4781.48    146.04 o 
  -1   4   2     2531.23     2638.45     61.27 o 
   0   4   2     1680.47     1688.65     35.72 o 
   1   4   2     3203.77     3132.30     86.49 o 
   2   4   2      632.12      575.07     11.25 o 
   3   4   2     3654.78     3841.25     98.40 o 
   4   4   2     1929.35     1862.85     38.90 o 
   5   4   2      128.30      156.34      4.22 o 
   6   4   2      748.40      697.89     15.51 o 
   7   4   2     2072.33     1906.18     49.84 o 
   8   4   2      322.05      269.47      8.13 o 
   9   4   2     1756.30     1614.44     39.07 o 
  10   4   2     1067.76      903.89     21.11 o 
  11   4   2      126.15      155.61      5.77 o 
  12   4   2        6.12       39.94      3.04 o 
  13   4   2      556.93      637.65     18.24 o 
  14   4   2      170.98      181.46      8.82 o 
  15   4   2      283.39      284.31     10.93 o 
 -15   5   2        0.29        7.78      3.89 o 
 -14   5   2      100.29      116.34      9.70 o 
 -13   5   2      154.08      175.77     11.12 o 
 -12   5   2       14.50       25.99      4.42 o 
 -11   5   2       92.44       90.98      7.68 o 
 -10   5   2      720.16      692.84     21.80 o 
  -9   5   2        8.39        7.78      2.63 o 
  -8   5   2      175.81      164.11      4.44 o 
  -7   5   2      581.44      561.37     10.70 o 
  -6   5   2      298.49      301.58      9.96 o 
  -5   5   2      133.59      142.96      6.01 o 
  -4   5   2      803.48      778.83     20.75 o 
  -3   5   2       64.16       71.15      3.09 o 
  -2   5   2       73.01       74.71      1.93 o 
  -1   5   2      153.72      158.04      3.94 o 
   0   5   2      162.31      167.39      5.05 o 
   1   5   2       24.80       24.57      1.84 o 
   2   5   2       21.37       23.95      2.33 o 
   3   5   2      463.22      433.61      8.04 o 
   4   5   2      433.84      420.83      8.40 o 
   5   5   2       90.40       94.68      3.16 o 
   6   5   2      210.53      209.53      5.60 o 
   7   5   2      111.43      105.09      4.59 o 
   8   5   2       14.54       17.89      2.43 o 
   9   5   2      270.64      272.38      8.80 o 
  10   5   2      181.27      184.37      7.56 o 
  11   5   2       95.92       86.67      4.45 o 
  12   5   2       16.90       50.06      3.77 o 
  13   5   2       51.41       71.40      5.86 o 
  14   5   2       36.80       26.94      5.27 o 
 -15   6   2        8.20       61.11      8.61 o 
 -14   6   2      201.39      226.52     13.82 o 
 -13   6   2      227.83      250.82     12.89 o 
 -12   6   2      795.03      800.09     30.09 o 
 -11   6   2      292.68      249.18      8.69 o 
 -10   6   2      325.20      273.22     11.94 o 
  -9   6   2       71.42       77.62      8.44 o 
  -8   6   2      261.02      240.45     10.76 o 
  -7   6   2      939.55      900.77     27.96 o 
  -6   6   2      941.91      930.13     30.37 o 
  -5   6   2     1687.25     1657.99     55.38 o 
  -4   6   2      811.06      756.15     21.70 o 
  -3   6   2     1024.15      939.74     21.02 o 
  -2   6   2      659.12      618.09     13.18 o 
  -1   6   2     2025.32     1988.48     51.70 o 
   0   6   2     1538.80     1541.32     43.60 o 
   1   6   2     1341.16     1290.65     35.07 o 
   2   6   2     1138.35     1024.40     24.74 o 
   3   6   2      582.16      559.06     11.07 o 
   4   6   2      787.87      746.04     15.19 o 
   5   6   2      687.02      637.15     13.73 o 
   6   6   2      495.49      465.45     10.55 o 
   7   6   2      515.85      475.53     14.46 o 
   8   6   2      228.03      213.55      6.68 o 
   9   6   2      176.58      151.34      6.80 o 
  10   6   2      282.94      242.41      8.33 o 
  11   6   2      219.43      346.57     12.54 o 
  12   6   2      240.65      246.70     10.66 o 
  13   6   2      285.90      267.74     10.49 o 
  14   6   2      209.41      198.22      9.95 o 
 -14   7   2        5.79        7.72      4.84 o 
 -13   7   2       20.08       21.18      7.60 o 
 -12   7   2       12.52       26.10      5.86 o 
 -11   7   2       52.69       59.97      7.09 o 
 -10   7   2      112.16       92.96      9.03 o 
  -9   7   2       16.09       22.48      6.19 o 
  -8   7   2        8.99        8.84      3.22 o 
  -7   7   2       84.63       87.84      8.97 o 
  -6   7   2       17.51       15.91      3.85 o 
  -5   7   2       88.15       84.76      6.72 o 
  -4   7   2      151.04      148.63      5.91 o 
  -3   7   2       21.96       20.37      2.31 o 
  -2   7   2       27.02       27.71      2.53 o 
  -1   7   2       74.51       79.33      4.44 o 
   0   7   2      188.28      211.53      9.52 o 
   1   7   2       18.08       17.55      2.34 o 
   2   7   2       69.23       59.17      3.57 o 
   3   7   2      285.07      273.61      7.38 o 
   4   7   2       63.40       67.35      3.22 o 
   5   7   2       48.71       48.03      3.31 o 
   6   7   2      134.64      121.63      5.56 o 
   7   7   2        2.71        2.42      1.35 o 
   8   7   2        6.40        6.75      1.62 o 
   9   7   2       33.93       30.50      3.78 o 
  10   7   2       29.81       31.72      3.07 o 
  11   7   2      117.06      103.50      6.22 o 
  12   7   2        6.36       10.81      2.47 o 
  13   7   2       13.55        9.00      2.73 o 
 -13   8   2      259.11      309.76     18.69 o 
 -12   8   2       97.76      123.92     14.38 o 
 -11   8   2       96.13       70.40      9.15 o 
 -10   8   2      148.80      152.64     12.46 o 
  -9   8   2      475.36      449.65     21.57 o 
  -8   8   2      301.85      316.51     15.02 o 
  -7   8   2      216.13      224.94     15.31 o 
  -6   8   2      494.91      463.46     19.71 o 
  -5   8   2      873.36      803.79     21.78 o 
  -4   8   2      211.73      192.50      8.40 o 
  -3   8   2      356.61      372.11     11.97 o 
  -2   8   2     1000.74      988.35     26.15 o 
  -1   8   2      523.31      535.30     14.84 o 
   0   8   2     1666.15     1644.61     51.61 o 
   1   8   2     1293.55     1273.21     40.99 o 
   2   8   2      748.62      738.65     23.63 o 
   3   8   2       89.81       88.89      5.46 o 
   4   8   2      463.44      431.67     12.87 o 
   5   8   2      232.09      211.98      8.60 o 
   6   8   2      286.89      270.77      8.34 o 
   7   8   2      710.63      695.91     18.52 o 
   8   8   2      290.24      276.33      8.56 o 
   9   8   2      147.52      150.79      8.09 o 
  10   8   2       81.93       60.25      4.71 o 
  11   8   2      205.16      197.17      7.96 o 
  12   8   2      197.53      239.71     10.60 o 
 -11   9   2       12.67       14.71      6.08 o 
 -10   9   2       12.35       16.07      6.93 o 
  -9   9   2       15.20       16.86      5.02 o 
  -8   9   2        0.61        2.47      3.39 o 
  -7   9   2       41.28       36.06      7.32 o 
  -6   9   2       14.46       14.36      3.59 o 
  -5   9   2      274.10      263.17     11.28 o 
  -4   9   2       64.51       73.48      5.28 o 
  -3   9   2        0.52        1.63      1.60 o 
  -2   9   2       44.14       39.67      3.55 o 
  -1   9   2        7.78        6.10      2.36 o 
   0   9   2       25.78       24.17      5.01 o 
   1   9   2       37.98       29.18      4.01 o 
   2   9   2        0.19        0.83      1.74 o 
   3   9   2      189.57      200.55      7.27 o 
   4   9   2       93.53       94.35      7.65 o 
   5   9   2       38.87       42.93      4.40 o 
   6   9   2       18.84       22.06      3.82 o 
   7   9   2        1.95        2.62      2.32 o 
   8   9   2       12.15       12.04      2.09 o 
   9   9   2        9.53        9.30      2.70 o 
  10   9   2        4.45        4.08      2.58 o 
 -10  10   2      108.37      112.90     13.88 o 
  -9  10   2      178.91      170.87     12.37 o 
  -8  10   2       55.53       48.54      9.45 o 
  -7  10   2      103.27      103.79      8.16 o 
  -6  10   2      231.87      213.66     10.68 o 
  -5  10   2      336.57      337.03     14.16 o 
  -4  10   2      655.54      628.36     21.08 o 
  -3  10   2      603.65      613.16     18.29 o 
  -2  10   2      498.18      497.70     18.72 o 
  -1  10   2      259.48      250.51     14.35 o 
   0  10   2      495.57      442.83     26.22 o 
   1  10   2      282.07      290.31     13.72 o 
   2  10   2      867.65      855.11     28.50 o 
   3  10   2      271.27      266.61     12.65 o 
   4  10   2      263.91      261.35     14.02 o 
   5  10   2      159.56      158.68     11.20 o 
   6  10   2       45.88       47.13      5.20 o 
   7  10   2       46.96       45.66      5.88 o 
   8  10   2      119.44      119.75      8.41 o 
   9  10   2       63.91       65.45      7.47 o 
  -7  11   2       15.89       10.46      3.92 o 
  -6  11   2        3.62        2.69      2.43 o 
  -5  11   2       14.55       12.90      4.21 o 
  -4  11   2       61.25       61.73      6.34 o 
  -3  11   2       31.06       31.05      5.37 o 
  -2  11   2        0.41       -0.05      2.36 o 
  -1  11   2       22.31       26.24      4.86 o 
   0  11   2       16.58       17.77      4.51 o 
   1  11   2        0.84        1.81      2.10 o 
   2  11   2       12.49        8.03      3.02 o 
   3  11   2       55.30       61.63      4.10 o 
   4  11   2       21.99       10.66      5.75 o 
   5  11   2        8.95        6.14      3.77 o 
   6  11   2       44.07       46.44      7.62 o 
  -3  12   2       20.29       15.88      4.11 o 
  -2  12   2       47.89       48.68      5.70 o 
  -1  12   2      160.92      153.36      9.12 o 
   0  12   2      151.99      143.29     10.55 o 
   1  12   2       28.36       29.84      8.10 o 
   2  12   2       61.13       60.33      9.07 o 
 -16   1   3      256.79      266.69     16.51 o 
 -15   1   3      154.81      174.71     13.55 o 
 -14   1   3      545.28      578.25     21.11 o 
 -13   1   3      264.73      242.59     12.34 o 
 -12   1   3      707.33      686.91     24.62 o 
 -11   1   3       82.85       87.38      6.34 o 
 -10   1   3      374.16      339.49     13.33 o 
  -9   1   3      672.03      646.87     21.27 o 
  -8   1   3      851.27      802.57     24.41 o 
  -7   1   3        4.53        6.38      1.34 o 
  -6   1   3     1244.14     1110.09     20.88 o 
  -5   1   3      704.40      665.48     19.50 o 
  -4   1   3     3761.53     3663.96    105.98 o 
  -3   1   3      632.79      569.62     10.75 o 
  -2   1   3     4275.58     4620.86    143.39 o 
  -1   1   3      214.25      166.86      2.87 o 
   0   1   3     1780.53     1808.00     49.45 o 
   1   1   3     5433.29     6478.96    186.82 o 
   2   1   3     4935.60     5534.11    174.57 o 
   3   1   3     2434.96     2643.16     78.07 o 
   4   1   3      170.57      134.86     11.44 o 
   5   1   3     1416.04     1337.51     23.99 o 
   6   1   3       56.18       36.28      1.54 o 
   7   1   3      823.05      759.23     14.62 o 
   8   1   3      587.40      490.80      9.66 o 
   9   1   3      358.55      287.47      8.11 o 
  10   1   3       74.34       51.40      2.50 o 
  11   1   3      128.78       80.47      3.25 o 
  12   1   3      128.68       98.16      4.72 o 
  13   1   3       51.96       31.65      2.63 o 
  14   1   3       78.60       55.73      3.85 o 
  15   1   3      229.55      205.25      7.06 o 
 -16   2   3        5.40        7.05      4.61 o 
 -15   2   3       13.20       11.21      6.44 o 
 -14   2   3        0.07       -1.32      2.64 o 
 -13   2   3       43.76       42.17      5.92 o 
 -12   2   3        0.08        0.21      1.82 o 
 -11   2   3      418.16      393.12     15.74 o 
 -10   2   3      191.77      161.87      7.85 o 
  -9   2   3       15.67       21.96      3.22 o 
  -8   2   3       33.77       30.35      2.42 o 
  -7   2   3       38.48       39.77      2.37 o 
  -6   2   3       51.08       50.38      2.17 o 
  -5   2   3        0.00       -0.61      0.72 o 
  -4   2   3        1.68        2.91      1.54 o 
  -3   2   3       41.75       43.83      1.50 o 
  -2   2   3      326.50      343.24      4.92 o 
  -1   2   3      182.36      173.26      5.99 o 
   0   2   3       93.68       87.48      8.98 o 
   1   2   3        0.29        0.66      0.31 o 
   2   2   3      443.30      438.46      6.13 o 
   3   2   3      222.06      206.51      3.67 o 
   4   2   3       55.76       51.04      1.25 o 
   5   2   3      311.05      287.34      6.22 o 
   6   2   3       88.80       86.59      2.15 o 
   7   2   3       16.67       12.76      0.94 o 
   8   2   3       56.90       63.59      2.18 o 
   9   2   3        0.23        1.12      0.84 o 
  10   2   3       80.72       79.27      3.95 o 
  11   2   3       48.50       40.96      2.28 o 
  12   2   3       20.16       18.04      1.88 o 
  13   2   3       20.31       19.00      2.16 o 
  14   2   3       18.15       14.75      3.53 o 
  15   2   3        8.30        6.40      2.03 o 
 -16   3   3      240.96      254.11     16.60 o 
 -15   3   3       18.66       10.49      6.22 o 
 -14   3   3      445.83      446.76     20.13 o 
 -13   3   3      333.80      333.75     16.98 o 
 -12   3   3     1007.08      979.29     34.04 o 
 -11   3   3     1330.24     1300.15     40.11 o 
 -10   3   3      420.32      395.34     13.91 o 
  -9   3   3       13.42       13.16      1.78 o 
  -8   3   3        9.17       11.18      1.64 o 
  -7   3   3     1192.64     1089.80     24.05 o 
  -6   3   3     1176.88     1026.14     21.81 o 
  -5   3   3     1274.44     1248.68     23.81 o 
  -4   3   3      671.50      663.87     30.44 o 
  -3   3   3       15.78        9.17      0.88 o 
  -2   3   3       66.27       50.76      7.57 o 
  -1   3   3      847.15      835.81     18.18 o 
   0   3   3     3065.73     3193.88     64.91 o 
   1   3   3     1010.30      933.94     22.67 o 
   2   3   3     1038.69     1090.61     20.80 o 
   3   3   3      808.89      819.20     32.71 o 
   4   3   3     1032.53     1001.03     50.08 o 
   5   3   3      691.87      653.13     25.37 o 
   6   3   3      897.46      880.17     33.94 o 
   7   3   3     1050.46      956.41     22.60 o 
   8   3   3      494.04      475.14     11.87 o 
   9   3   3      335.16      337.65      7.29 o 
  10   3   3      501.38      435.73     13.36 o 
  11   3   3      210.33      166.76      6.05 o 
  12   3   3       66.22       53.51      3.06 o 
  13   3   3      299.01      236.21      8.28 o 
  14   3   3      160.41      129.49      6.04 o 
  15   3   3       40.79       36.77      3.62 o 
 -16   4   3       15.73       16.09      9.85 o 
 -15   4   3       12.99       15.17      5.50 o 
 -14   4   3        1.46        5.12      3.63 o 
 -13   4   3       70.64       66.93      7.47 o 
 -12   4   3      104.15      114.80      8.35 o 
 -11   4   3      196.22      193.20      6.30 o 
 -10   4   3      246.71      227.07      6.64 o 
  -9   4   3       39.58       37.60      2.92 o 
  -8   4   3        0.51        0.77      0.70 o 
  -7   4   3      219.52      218.55      5.93 o 
  -6   4   3        0.71        1.05      0.84 o 
  -5   4   3      332.83      302.19     13.13 o 
  -4   4   3       20.59       24.75      4.60 o 
  -3   4   3     1133.56     1189.98     23.64 o 
  -2   4   3      199.59      208.24      4.61 o 
  -1   4   3      314.08      326.11      5.71 o 
   0   4   3      113.57      149.47     10.58 o 
   1   4   3       14.61       17.26      2.15 o 
   2   4   3       13.51      139.22     20.31 o 
   3   4   3      113.59      112.29      3.06 o 
   4   4   3      961.63     1008.52     23.02 o 
   5   4   3       27.94       26.93      1.85 o 
   6   4   3      318.10      286.15      6.06 o 
   7   4   3        0.02        0.35      1.09 o 
   8   4   3        1.32        1.50      1.04 o 
   9   4   3        5.51        6.22      1.67 o 
  10   4   3      107.01      101.09      4.60 o 
  11   4   3        1.50        0.71      1.64 o 
  12   4   3       24.48       28.19      3.86 o 
  13   4   3        9.56        7.73      1.73 o 
  14   4   3      132.56      119.60      5.24 o 
 -15   5   3        3.77        2.93      3.83 o 
 -14   5   3       78.38       62.70      9.27 o 
 -13   5   3      195.48      202.20      8.57 o 
 -12   5   3       76.80       71.84      3.47 o 
 -11   5   3      398.28      376.67     10.40 o 
 -10   5   3      505.15      496.00     14.79 o 
  -9   5   3       32.15       37.77      4.69 o 
  -8   5   3      702.68      626.86     14.62 o 
  -7   5   3     1356.51     1346.58     30.81 o 
  -6   5   3     1509.04     1419.78     37.12 o 
  -5   5   3      932.76      918.72     25.20 o 
  -4   5   3     1812.88     1802.35     51.12 o 
  -3   5   3      361.17      312.71     14.66 o 
  -2   5   3      912.32      883.72     35.11 o 
  -1   5   3     1875.22     2036.65     45.06 o 
   0   5   3     1110.55     1202.98     47.57 o 
   1   5   3      962.54     1010.66     26.42 o 
   2   5   3      489.09      524.77     32.44 o 
   3   5   3      626.08      620.85     15.70 o 
   4   5   3      608.73      727.99     27.40 o 
   5   5   3       65.77      232.25     12.39 o 
   6   5   3       34.62      132.06     18.11 o 
   7   5   3      485.69      472.72     12.32 o 
   8   5   3      253.61      219.84      7.50 o 
   9   5   3      364.29      363.92     11.53 o 
  10   5   3      351.26      299.21     11.20 o 
  11   5   3       25.67       14.42      3.23 o 
  12   5   3        8.45        9.48      2.30 o 
  13   5   3      176.72      138.09      6.39 o 
  14   5   3      195.55      177.18      8.27 o 
 -14   6   3        4.89        5.16      4.28 o 
 -13   6   3        4.25        4.83      4.33 o 
 -12   6   3        5.24        6.45      4.27 o 
 -11   6   3       68.31       71.59      7.06 o 
 -10   6   3        1.77        2.73      2.37 o 
  -9   6   3      158.25      159.39     10.37 o 
  -8   6   3      383.08      399.06     17.01 o 
  -7   6   3      202.28      189.77      9.34 o 
  -6   6   3        2.08        2.80      1.93 o 
  -5   6   3        3.11        4.22      1.90 o 
  -4   6   3       14.02       13.75      2.49 o 
  -3   6   3       38.23       47.71      4.19 o 
  -2   6   3      195.95      204.43      4.95 o 
  -1   6   3      364.33      364.39      7.63 o 
   0   6   3      157.67      175.41      7.32 o 
   1   6   3        2.29       45.15      3.82 o 
   2   6   3      153.17      156.13      7.52 o 
   3   6   3       84.61       91.26      3.62 o 
   4   6   3        7.52        5.15      1.35 o 
   5   6   3        8.74        6.24      1.59 o 
   6   6   3      140.86      156.99      8.98 o 
   7   6   3       18.37       37.72      6.80 o 
   8   6   3        7.80        8.67      1.97 o 
   9   6   3        0.01        0.98      1.01 o 
  10   6   3        5.87        4.05      1.79 o 
  11   6   3        1.37        0.69      1.46 o 
  12   6   3       94.95       79.76      5.15 o 
  13   6   3        6.93        5.72      2.25 o 
 -13   7   3      500.85      546.86     30.25 o 
 -12   7   3      230.68      202.59     16.07 o 
 -11   7   3      182.91      165.69     12.11 o 
 -10   7   3      470.86      445.48     22.29 o 
  -9   7   3      307.98      277.47     37.10 o 
  -8   7   3      519.61      515.70     20.51 o 
  -7   7   3      192.74      196.69      9.53 o 
  -6   7   3      156.62      163.16      9.07 o 
  -5   7   3      557.06      580.69     19.68 o 
  -4   7   3      442.86      436.66     12.08 o 
  -3   7   3      520.34      581.65     24.23 o 
  -2   7   3      175.26      214.36     14.34 o 
  -1   7   3      104.21      110.03      5.17 o 
   0   7   3      122.38      134.22      5.69 o 
   1   7   3      340.05      347.89     17.10 o 
   2   7   3      717.80      774.29     24.29 o 
   3   7   3      124.49      158.45     21.05 o 
   4   7   3      574.54      668.38     15.66 o 
   5   7   3      218.15      212.84      6.69 o 
   6   7   3      106.23      127.75      5.81 o 
   7   7   3      299.94      324.24     26.13 o 
   8   7   3      683.94      681.20     21.36 o 
   9   7   3      306.50      274.68     20.77 o 
  10   7   3      279.57      252.12      8.95 o 
  11   7   3      294.85      256.97     10.22 o 
  12   7   3       66.47       56.86      5.40 o 
 -12   8   3        5.02        3.89      4.41 o 
 -11   8   3        5.31        9.95      5.12 o 
 -10   8   3        5.19        5.76      3.82 o 
  -9   8   3       30.91       24.52      6.77 o 
  -8   8   3       28.38       23.89      4.65 o 
  -7   8   3      176.61      161.03     10.34 o 
  -6   8   3       44.54       38.29      4.47 o 
  -5   8   3        4.93        1.05      2.02 o 
  -4   8   3        9.29        8.39      2.45 o 
  -3   8   3        1.92       -5.60      5.60 o 
  -2   8   3        0.92       -1.91      1.91 o 
  -1   8   3      164.66      171.54      4.98 o 
   0   8   3       29.54       45.70      6.02 o 
   1   8   3      151.94      141.22      7.59 o 
   2   8   3      189.62      200.33      9.13 o 
   3   8   3       42.92       57.11      3.61 o 
   4   8   3       41.20       38.48      4.21 o 
   5   8   3       79.36       81.92      6.11 o 
   6   8   3        0.99        0.10      0.91 o 
   7   8   3       18.53       13.30      2.44 o 
   8   8   3       70.20       53.80      4.76 o 
   9   8   3        1.64        1.14      1.44 o 
  10   8   3        8.00        5.69      2.49 o 
  11   8   3        9.00        8.30      2.63 o 
 -11   9   3      110.21       70.97     17.18 o 
 -10   9   3      102.68      103.06      9.64 o 
  -9   9   3      177.68      160.67     11.84 o 
  -8   9   3      237.36      239.44     14.55 o 
  -7   9   3      366.52      372.17     14.89 o 
  -6   9   3       77.21       81.79      7.09 o 
  -5   9   3     1235.19     1198.47     35.05 o 
  -4   9   3      178.53      174.40      9.81 o 
  -3   9   3      133.34      210.58     23.43 o 
  -2   9   3      113.44      259.55     33.55 o 
  -1   9   3      285.81      285.52     11.57 o 
   0   9   3       49.14       85.41      7.73 o 
   1   9   3      947.09      948.95     36.25 o 
   2   9   3      566.65      563.07     19.15 o 
   3   9   3       78.72      132.49     11.54 o 
   4   9   3       93.00      331.43     21.79 o 
   5   9   3       14.25       18.98      7.20 o 
   6   9   3      192.43      247.47     18.09 o 
   7   9   3      230.47      217.12     10.27 o 
   8   9   3      271.33      272.86     10.39 o 
   9   9   3       19.26       15.81      2.63 o 
  -9  10   3        2.77        3.35      3.62 o 
  -8  10   3        1.83        2.97      2.61 o 
  -7  10   3        0.19        0.42      2.86 o 
  -6  10   3        2.11        1.92      2.19 o 
  -5  10   3        2.43        1.14      2.43 o 
  -4  10   3        0.02        1.38      2.25 o 
  -3  10   3        7.95        8.11      2.76 o 
  -2  10   3       82.85       91.84      7.09 o 
  -1  10   3        5.44        2.61      2.58 o 
   0  10   3       52.00       54.03      4.92 o 
   1  10   3      121.42      114.87      5.34 o 
   2  10   3       27.07       27.81      4.32 o 
   3  10   3        0.01        0.55      1.71 o 
   4  10   3       27.35       23.25      6.88 o 
   5  10   3       20.93       17.40      4.28 o 
   6  10   3        0.56        1.24      2.35 o 
   7  10   3        0.50        0.05      1.93 o 
  -6  11   3      104.40       99.36      8.76 o 
  -5  11   3      236.92      247.61     12.28 o 
  -4  11   3      232.91      268.96     13.36 o 
  -3  11   3       34.95       24.09      6.23 o 
  -2  11   3        8.13        4.74      3.83 o 
  -1  11   3      175.23      181.89     11.97 o 
   0  11   3       45.98       60.52     11.31 o 
   1  11   3       95.41       91.89      9.75 o 
   2  11   3       91.58      108.29      7.68 o 
   3  11   3       40.22       90.35     11.71 o 
   4  11   3       96.67      132.14     12.32 o 
   5  11   3       83.42       97.49     13.51 o 
 -16   0   4       98.07      100.76     18.01 o 
 -15   0   4      126.36      188.43     17.79 o 
 -14   0   4       30.70       56.05     23.94 o 
 -13   0   4      590.27      648.80     36.79 o 
 -12   0   4      120.50      130.15     13.54 o 
 -11   0   4       88.15      104.65      6.65 o 
 -10   0   4      439.11      521.30     17.26 o 
  -9   0   4      204.62      306.54     13.77 o 
  -8   0   4      574.68      578.82     16.80 o 
  -7   0   4     2467.46     2436.41     75.64 o 
  -6   0   4      835.07      772.94     21.59 o 
  -5   0   4     3410.04     3509.02    119.74 o 
  -4   0   4     6804.01     7804.37    434.60 o 
  -3   0   4      336.29      376.78     18.56 o 
  -2   0   4     2148.97     2039.44     73.48 o 
  -1   0   4     2296.51     2095.65     75.94 o 
   0   0   4     1683.75     1754.70     61.29 o 
   1   0   4      935.27     1093.87     29.89 o 
   2   0   4     7379.20     9025.39    694.69 o 
   3   0   4     1195.65     1552.84     79.92 o 
   4   0   4        7.68      263.88     16.33 o 
   5   0   4       85.58      786.06     51.60 o 
   6   0   4       24.86      147.60     22.53 o 
   7   0   4      456.43      428.27     14.99 o 
   8   0   4      511.79      495.97     20.42 o 
   9   0   4       65.00       69.52      3.83 o 
  10   0   4       13.38       25.79      3.43 o 
  11   0   4      194.95      233.29     23.74 o 
  12   0   4      144.02      106.20      8.68 o 
  13   0   4      172.84      122.82      8.23 o 
  14   0   4      129.31       81.26      6.65 o 
 -16   1   4        0.30        0.50      2.93 o 
 -15   1   4        5.45        3.47      3.63 o 
 -14   1   4        0.68        0.95      1.73 o 
 -13   1   4        1.62       -3.63      3.92 o 
 -12   1   4        0.50        2.38      2.04 o 
 -11   1   4       78.30       75.23      4.71 o 
 -10   1   4       37.46       70.29      4.54 o 
  -9   1   4       20.01       24.66      2.32 o 
  -8   1   4       41.29       46.40      2.94 o 
  -7   1   4       19.21       23.51      2.03 o 
  -6   1   4      181.84      185.60      4.84 o 
  -5   1   4       92.23       90.33      3.02 o 
  -4   1   4      635.90      846.12     20.65 o 
  -3   1   4       20.55       28.74      1.36 o 
  -2   1   4      291.19      286.77      4.64 o 
  -1   1   4        3.81        3.68      0.64 o 
   0   1   4      259.51      259.20      6.56 o 
   1   1   4      104.04      102.43      2.29 o 
   2   1   4     2013.02     2328.05     76.25 o 
   3   1   4       33.51       52.98      1.82 o 
   4   1   4       32.72       76.06      2.92 o 
   5   1   4       22.83       27.36      2.08 o 
   6   1   4        1.12       11.85      3.39 o 
   7   1   4        0.56        0.62      0.50 o 
   8   1   4      144.11      136.12      4.35 o 
   9   1   4       13.97       24.18      1.84 o 
  10   1   4       24.57       20.66      1.45 o 
  11   1   4        5.29        1.93      0.94 o 
  12   1   4       10.25        7.90      2.85 o 
  13   1   4        1.24        1.11      1.13 o 
  14   1   4       20.60        8.77     11.85 o 
 -16   2   4      118.87      148.94     11.45 o 
 -15   2   4      190.21      199.60     10.29 o 
 -14   2   4       76.95      116.23      6.73 o 
 -13   2   4      438.06      512.95     17.12 o 
 -12   2   4      841.22      887.81     24.67 o 
 -11   2   4      234.56      315.51     10.84 o 
 -10   2   4     1104.08     1246.64     30.23 o 
  -9   2   4      303.58      319.36      8.51 o 
  -8   2   4       49.00      103.42      5.16 o 
  -7   2   4      615.90      736.30     16.18 o 
  -6   2   4      446.66      519.02     10.06 o 
  -5   2   4      849.13      804.05     16.05 o 
  -4   2   4     2714.26     2770.84     62.53 o 
  -3   2   4     1349.68     1282.56     22.99 o 
  -2   2   4      169.49      173.62      3.57 o 
  -1   2   4      559.43      516.15      7.88 o 
   0   2   4      358.81      329.60      5.43 o 
   1   2   4      270.16      405.46      9.82 o 
   2   2   4     3062.92     3307.74     82.67 o 
   3   2   4      641.57      761.07     21.19 o 
   4   2   4      500.93      565.91     14.04 o 
   5   2   4      691.11      753.01     21.86 o 
   6   2   4      199.64      201.91      5.50 o 
   7   2   4      110.20      171.99      6.31 o 
   8   2   4      648.00      849.67     24.37 o 
   9   2   4      329.22      331.36     26.07 o 
  10   2   4      241.87      398.25     19.74 o 
  11   2   4      480.34      429.06     25.37 o 
  12   2   4      151.52      126.61      6.96 o 
  13   2   4       63.11       68.66      8.13 o 
  14   2   4      227.77      178.84     13.25 o 
 -15   3   4        4.44        6.20      3.68 o 
 -14   3   4        7.58       12.74      3.47 o 
 -13   3   4        0.83        0.98      1.57 o 
 -12   3   4        1.18        5.11      1.89 o 
 -11   3   4       29.37       31.37      5.01 o 
 -10   3   4       73.94       74.96      4.37 o 
  -9   3   4       20.86       39.19      3.56 o 
  -8   3   4     1372.94     1378.88     29.61 o 
  -7   3   4       70.22      113.40      3.92 o 
  -6   3   4        0.22       21.73      2.59 o 
  -5   3   4       82.01       86.96      3.16 o 
  -4   3   4       24.82       35.47      1.60 o 
  -3   3   4       13.23       15.29      1.34 o 
  -2   3   4      216.97      286.48      6.64 o 
  -1   3   4      208.27      204.53      4.90 o 
   0   3   4      745.23      710.78     12.49 o 
   1   3   4       33.55       34.89      1.44 o 
   2   3   4      122.02      115.93      2.96 o 
   3   3   4      227.18      209.79      5.66 o 
   4   3   4       70.73       80.51      3.52 o 
   5   3   4      165.15      159.90      8.37 o 
   6   3   4       90.68      479.00     11.80 o 
   7   3   4       79.81       76.31      2.29 o 
   8   3   4        4.61       22.71      5.01 o 
   9   3   4       51.65       53.42      3.82 o 
  10   3   4       41.88       43.06      2.93 o 
  11   3   4        6.38        3.62      1.33 o 
  12   3   4       31.69       29.21      3.65 o 
  13   3   4      123.77      111.17      5.90 o 
 -15   4   4       27.67       25.23      4.78 o 
 -14   4   4       80.61       90.09      6.66 o 
 -13   4   4      407.08      399.83     12.03 o 
 -12   4   4       37.41      153.69     14.13 o 
 -11   4   4      176.83      217.69      9.24 o 
 -10   4   4     1137.87     1218.44     28.90 o 
  -9   4   4       94.71      131.46      4.61 o 
  -8   4   4      170.07      145.16      4.43 o 
  -7   4   4     1698.66     1644.91     35.35 o 
  -6   4   4      674.74      917.09     19.80 o 
  -5   4   4      526.91      547.82     12.36 o 
  -4   4   4     1512.57     1557.78     40.34 o 
  -3   4   4      596.58      569.78     11.34 o 
  -2   4   4      546.39      552.06     11.69 o 
  -1   4   4     1514.78     1503.02     28.89 o 
   0   4   4      729.70      738.59     12.81 o 
   1   4   4      694.60      687.86     13.36 o 
   2   4   4     1072.12     1083.51     27.10 o 
   3   4   4      383.84      413.11     12.22 o 
   4   4   4      970.20     1103.03     23.91 o 
   5   4   4      170.18      622.90     12.98 o 
   6   4   4        2.81       43.37      2.64 o 
   7   4   4      224.69      203.64      5.61 o 
   8   4   4      495.57      659.61     34.68 o 
   9   4   4      201.04      209.51      9.45 o 
  10   4   4      472.27      428.02     11.48 o 
  11   4   4       75.39      163.26      8.01 o 
  12   4   4       45.25       61.74      5.57 o 
  13   4   4       31.55       29.19      3.82 o 
 -14   5   4        0.58        2.17      3.76 o 
 -13   5   4       92.69      140.42     11.15 o 
 -12   5   4       35.96       33.42      5.44 o 
 -11   5   4       40.25       36.27      5.31 o 
 -10   5   4       99.92       90.27      4.44 o 
  -9   5   4      328.92      313.76     10.17 o 
  -8   5   4      115.63      119.52      3.52 o 
  -7   5   4       45.19       50.77      2.91 o 
  -6   5   4      523.99      538.53     16.91 o 
  -5   5   4       78.20       77.45      4.45 o 
  -4   5   4       21.19       29.10      5.66 o 
  -3   5   4      171.17      160.86      4.78 o 
  -2   5   4       52.00       58.23      2.13 o 
  -1   5   4       49.60       54.38      2.22 o 
   0   5   4       28.69       35.29      1.78 o 
   1   5   4       49.71       60.94      2.29 o 
   2   5   4      102.34      101.78      3.43 o 
   3   5   4       76.85       79.65      2.91 o 
   4   5   4      185.79      231.51      6.49 o 
   5   5   4       14.65       31.59      1.85 o 
   6   5   4       44.30       72.72      3.06 o 
   7   5   4        0.46       93.90      3.38 o 
   8   5   4        0.01       22.58      1.84 o 
   9   5   4        5.37        6.89      1.56 o 
  10   5   4       36.13       36.46      2.96 o 
  11   5   4      121.47      126.75      8.63 o 
  12   5   4       49.43       45.94      4.26 o 
 -13   6   4      351.49      392.75     21.68 o 
 -12   6   4      441.37      479.58     21.45 o 
 -11   6   4      660.78      674.14     22.06 o 
 -10   6   4      230.84      291.17     13.78 o 
  -9   6   4      228.88      253.66     11.81 o 
  -8   6   4       12.35       81.49      6.65 o 
  -7   6   4      209.57      338.52     14.04 o 
  -6   6   4     1021.77     1044.30     30.27 o 
  -5   6   4      412.07      452.90     14.46 o 
  -4   6   4      780.02      774.06     21.56 o 
  -3   6   4      236.00      234.30      8.73 o 
  -2   6   4      219.85      236.95      5.58 o 
  -1   6   4      218.12      191.94      5.02 o 
   0   6   4      516.75      487.14     10.21 o 
   1   6   4      342.27      320.86      7.69 o 
   2   6   4      617.79      634.85     15.81 o 
   3   6   4      593.46      593.55     12.37 o 
   4   6   4      454.92      519.52     12.34 o 
   5   6   4      509.81      521.26     12.68 o 
   6   6   4      265.81      226.58      6.49 o 
   7   6   4       98.85      145.50      4.73 o 
   8   6   4      264.11      279.39      7.47 o 
   9   6   4       88.33      249.92     11.51 o 
  10   6   4       68.60      148.50     12.32 o 
  11   6   4      159.07      229.52      9.91 o 
  12   6   4       54.23       41.29      5.22 o 
 -12   7   4        6.24       12.96      5.03 o 
 -11   7   4       41.12       45.60      6.16 o 
 -10   7   4       72.94       80.64      7.79 o 
  -9   7   4       28.14       28.63      5.81 o 
  -8   7   4        0.04        1.38      2.05 o 
  -7   7   4        5.55        6.74      3.20 o 
  -6   7   4       24.50       16.74      3.15 o 
  -5   7   4       22.84       22.69      4.60 o 
  -4   7   4       48.93       56.55      4.07 o 
  -3   7   4        8.00        5.15      0.98 o 
  -2   7   4       15.50       15.25      2.46 o 
  -1   7   4        0.76        1.98      1.01 o 
   0   7   4       78.86       78.72      3.52 o 
   1   7   4       11.66       16.34      2.07 o 
   2   7   4      127.04      117.82      4.42 o 
   3   7   4       51.89       52.36      3.12 o 
   4   7   4       62.03       54.80      3.23 o 
   5   7   4       17.91       17.78      2.19 o 
   6   7   4       15.89       19.57      3.24 o 
   7   7   4       18.39       22.68      2.64 o 
   8   7   4       11.16       23.42      3.15 o 
   9   7   4        2.14        6.96      2.32 o 
  10   7   4        0.11        3.58      1.70 o 
  11   7   4        0.01        3.44      3.02 o 
 -11   8   4      162.49      181.31     12.74 o 
 -10   8   4      108.61      204.17     12.88 o 
  -9   8   4      107.89      192.96     12.18 o 
  -8   8   4      326.61      375.09     16.47 o 
  -7   8   4      114.34      146.85     10.22 o 
  -6   8   4       58.21       62.94      6.58 o 
  -5   8   4      238.29      265.69     10.46 o 
  -4   8   4      255.79      277.36     11.03 o 
  -3   8   4      162.27      244.42     12.44 o 
  -2   8   4       50.28       39.66      2.21 o 
  -1   8   4      279.18      263.18      7.64 o 
   0   8   4       12.74       14.53      3.02 o 
   1   8   4      775.12      797.71     19.71 o 
   2   8   4      502.91      479.72     14.18 o 
   3   8   4      322.17      323.85     10.88 o 
   4   8   4       47.62       47.88      3.50 o 
   5   8   4      256.90      236.21      9.84 o 
   6   8   4      208.48      257.99      8.10 o 
   7   8   4      262.33      279.77     10.58 o 
   8   8   4      405.72      397.63     13.49 o 
   9   8   4       89.89      113.21      6.55 o 
 -10   9   4       23.53       23.05      9.99 o 
  -9   9   4        3.01        3.02      3.73 o 
  -8   9   4        5.54        9.31      3.58 o 
  -7   9   4        1.99        0.83      2.07 o 
  -6   9   4       32.51       45.03      5.40 o 
  -5   9   4        3.04        2.40      2.80 o 
  -4   9   4      102.09      101.80      6.47 o 
  -3   9   4       32.57       35.15      4.38 o 
  -2   9   4       37.18       40.62      4.53 o 
  -1   9   4       33.95       35.88      4.59 o 
   0   9   4       10.31       11.59      2.67 o 
   1   9   4        6.70        4.84      2.88 o 
   2   9   4       74.74       58.76     12.71 o 
   3   9   4        6.88        6.10      2.25 o 
   4   9   4      131.86      126.91      7.41 o 
   5   9   4        9.97        4.06      1.54 o 
   6   9   4        8.21        9.14      2.46 o 
   7   9   4        0.06        1.76      1.51 o 
   8   9   4        2.02        6.36      2.13 o 
  -7  10   4       45.25       49.41      6.81 o 
  -6  10   4       68.44       75.18      6.69 o 
  -5  10   4      193.33      229.13     12.48 o 
  -4  10   4      327.86      361.59     15.25 o 
  -3  10   4      376.38      386.26     14.37 o 
  -2  10   4       72.27       70.96      6.88 o 
  -1  10   4      119.12      126.73      8.18 o 
   0  10   4       34.85       35.39      5.41 o 
   1  10   4      212.71      242.67     10.68 o 
   2  10   4      208.21      253.57     10.18 o 
   3  10   4      389.99      397.14     15.43 o 
   4  10   4       42.71       43.22      4.99 o 
   5  10   4       75.28       72.25      6.59 o 
  -3  11   4        2.27        1.23      2.77 o 
  -2  11   4       67.16       73.83      8.78 o 
  -1  11   4        8.77       10.19      3.60 o 
   0  11   4       23.18       29.94      5.08 o 
   1  11   4        8.79       10.42      3.40 o 
 -15   1   5      191.45      187.70     11.59 o 
 -14   1   5       68.76       63.76      5.84 o 
 -13   1   5      314.43      305.45     10.06 o 
 -12   1   5      190.33      180.11      7.39 o 
 -11   1   5      589.90      590.17     17.35 o 
 -10   1   5      343.11      356.10     13.03 o 
  -9   1   5      665.91      621.73     16.65 o 
  -8   1   5      741.54      728.35     16.12 o 
  -7   1   5      615.46      570.01     12.32 o 
  -6   1   5      172.42      168.83     17.30 o 
  -5   1   5      803.18      786.00     32.34 o 
  -4   1   5      681.42      663.99     37.09 o 
  -3   1   5     1198.76     1105.23     18.82 o 
  -2   1   5      107.57       96.51      2.44 o 
  -1   1   5      431.15      406.65     18.92 o 
   0   1   5        3.02        3.46      1.10 o 
   1   1   5      165.37      150.92      7.98 o 
   2   1   5      844.24      902.37     69.94 o 
   3   1   5      696.97      871.36     39.35 o 
   4   1   5      315.60      305.47     15.80 o 
   5   1   5       75.62      184.12     12.54 o 
   6   1   5      358.93      415.08     21.06 o 
   7   1   5      104.21      164.21     14.89 o 
   8   1   5      488.71      499.51     30.10 o 
   9   1   5      416.97      328.66     39.83 o 
  10   1   5      155.96      158.95     14.07 o 
  11   1   5      120.11      120.44     15.39 o 
  12   1   5       81.19       63.88     16.36 o 
 -15   2   5        0.41       -0.25      1.74 o 
 -14   2   5       44.34       50.64      4.91 o 
 -13   2   5        8.17        9.45      2.96 o 
 -12   2   5       33.29       32.21      4.12 o 
 -11   2   5        0.11        0.76      1.30 o 
 -10   2   5      330.15      322.15     10.91 o 
  -9   2   5       29.95       31.21      2.70 o 
  -8   2   5      111.06      109.45      4.54 o 
  -7   2   5        7.28        7.39      1.58 o 
  -6   2   5       39.27       34.32      2.30 o 
  -5   2   5      198.80      212.38     16.90 o 
  -4   2   5       16.63       19.54      2.21 o 
  -3   2   5        5.56        5.42      0.89 o 
  -2   2   5       17.42       23.28      1.46 o 
  -1   2   5      102.40      118.02      4.58 o 
   0   2   5        0.01        0.20      0.30 o 
   1   2   5       19.39       19.89      1.34 o 
   2   2   5       55.13       56.92      2.46 o 
   3   2   5      406.13      390.27      8.82 o 
   4   2   5        0.17        2.57      0.84 o 
   5   2   5        0.23        0.11      0.56 o 
   6   2   5       95.34       79.21      8.64 o 
   7   2   5       14.65        9.40      2.77 o 
   8   2   5        0.93       38.07     26.86 o 
   9   2   5        0.32        1.38      1.23 o 
  10   2   5        0.02       -0.55      1.34 o 
  11   2   5       59.64       54.30     10.82 o 
  12   2   5        0.16       -2.02      3.75 o 
 -14   3   5       33.02       24.66      3.74 o 
 -13   3   5      365.94      331.50     11.31 o 
 -12   3   5      423.30      386.63     13.09 o 
 -11   3   5      573.43      548.01     14.57 o 
 -10   3   5      665.64      653.06     18.55 o 
  -9   3   5      159.34      166.53      6.74 o 
  -8   3   5       23.67       18.76      4.25 o 
  -7   3   5       86.03       70.98      4.36 o 
  -6   3   5      741.01      696.80     18.65 o 
  -5   3   5      507.48      476.64     19.74 o 
  -4   3   5      345.94      342.64     14.61 o 
  -3   3   5      293.19      365.31     32.90 o 
  -2   3   5        3.65        1.43      0.84 o 
  -1   3   5      159.65      136.34      3.90 o 
   0   3   5      383.18      349.55      5.64 o 
   1   3   5      638.34      597.30     12.48 o 
   2   3   5      275.11      270.66     13.22 o 
   3   3   5      357.74      436.32     12.31 o 
   4   3   5      351.76      472.96     15.41 o 
   5   3   5      455.43      389.89     11.59 o 
   6   3   5      402.54      352.53     10.71 o 
   7   3   5      237.94      199.73     18.04 o 
   8   3   5      296.81      368.14     21.38 o 
   9   3   5      159.75      136.55     22.39 o 
  10   3   5      155.52      133.51     17.44 o 
  11   3   5      254.74      187.19     24.54 o 
  12   3   5       86.32       61.32      9.63 o 
 -14   4   5        0.24        0.02      1.09 o 
 -13   4   5       37.62       41.00      4.85 o 
 -12   4   5        0.84        0.90      1.29 o 
 -11   4   5      240.44      249.42      8.98 o 
 -10   4   5       10.19       10.17      2.07 o 
  -9   4   5      119.99      113.37      4.28 o 
  -8   4   5       13.05       15.61      1.99 o 
  -7   4   5       42.08       44.26      2.63 o 
  -6   4   5        7.14        9.64      1.68 o 
  -5   4   5       84.54       93.40      3.97 o 
  -4   4   5        0.02        0.04      0.64 o 
  -3   4   5      103.96      104.52      4.45 o 
  -2   4   5        2.33        2.53      1.57 o 
  -1   4   5      219.40      231.41      8.74 o 
   0   4   5        0.13        0.08      0.58 o 
   1   4   5        4.06       28.91      5.31 o 
   2   4   5        1.43        2.63      0.43 o 
   3   4   5       25.93       27.13      4.99 o 
   4   4   5        2.02        3.13      1.29 o 
   5   4   5       17.27       25.69      4.21 o 
   6   4   5       47.51       43.31      3.46 o 
   7   4   5        1.88        7.30      2.85 o 
   8   4   5       35.93       35.53      5.70 o 
   9   4   5        0.69       -1.41      1.41 o 
  10   4   5        3.48        2.31      1.57 o 
  11   4   5       34.89       25.17      8.33 o 
 -13   5   5      112.22       91.69      8.82 o 
 -12   5   5      182.84      181.49     12.27 o 
 -11   5   5      127.15      103.11      5.60 o 
 -10   5   5      329.54      303.68      9.46 o 
  -9   5   5      369.35      359.99     10.07 o 
  -8   5   5        8.63        5.25      1.93 o 
  -7   5   5      510.13      478.18     16.08 o 
  -6   5   5      624.71      616.71     21.52 o 
  -5   5   5      543.45      518.19     14.71 o 
  -4   5   5      477.72      430.81     15.31 o 
  -3   5   5      610.03      560.72     21.44 o 
  -2   5   5      273.63      301.91     23.80 o 
  -1   5   5      454.15      406.38     17.61 o 
   0   5   5      658.38      629.69     13.61 o 
   1   5   5      329.94      425.83     18.32 o 
   2   5   5      315.46      345.93     23.87 o 
   3   5   5      182.27      249.94     21.06 o 
   4   5   5      153.65      132.61     11.37 o 
   5   5   5      151.63      194.48     28.31 o 
   6   5   5       12.57        4.88      1.41 o 
   7   5   5       19.66       66.34     20.83 o 
   8   5   5      128.92      149.85     23.84 o 
   9   5   5       95.26       78.93      6.46 o 
  10   5   5       98.91       89.11      9.30 o 
  11   5   5       83.43       50.50      5.43 o 
 -12   6   5        1.88        1.32      2.29 o 
 -11   6   5        0.83        0.62      2.59 o 
 -10   6   5       10.35       11.06      3.52 o 
  -9   6   5        0.23       -0.89      2.30 o 
  -8   6   5      248.49      247.64     11.13 o 
  -7   6   5      196.51      200.68      8.76 o 
  -6   6   5      164.62      156.90      7.64 o 
  -5   6   5        0.00        1.23      1.69 o 
  -4   6   5        4.08        0.37      1.50 o 
  -3   6   5        5.24       12.84      4.11 o 
  -2   6   5       13.90       36.37      8.30 o 
  -1   6   5       73.06       75.15      3.01 o 
   0   6   5      192.79      175.53      5.61 o 
   1   6   5      222.87      226.49      6.28 o 
   2   6   5        4.39        9.62      1.31 o 
   3   6   5       18.07       18.31      1.49 o 
   4   6   5       38.01       53.82      5.33 o 
   5   6   5        7.57       32.64      6.31 o 
   6   6   5        2.44       22.41      9.91 o 
   7   6   5       10.42        7.92      3.27 o 
   8   6   5       16.80       15.49      4.71 o 
   9   6   5        9.35       12.48      3.75 o 
  10   6   5        0.55        0.09      1.63 o 
 -11   7   5      127.42      113.91     10.23 o 
 -10   7   5       72.46       58.68      7.85 o 
  -9   7   5      180.46      172.48     10.74 o 
  -8   7   5       20.40       18.35      4.64 o 
  -7   7   5       49.39       54.32      6.00 o 
  -6   7   5       25.50       22.18      4.35 o 
  -5   7   5       51.10       71.57     24.06 o 
  -4   7   5      343.53      378.86     34.45 o 
  -3   7   5      299.36      277.90      7.77 o 
  -2   7   5      283.44      277.50      6.90 o 
  -1   7   5      105.05       90.25      4.27 o 
   0   7   5      118.18      135.29     14.94 o 
   1   7   5       13.42       76.81      5.93 o 
   2   7   5      536.78      541.38     17.72 o 
   3   7   5      667.81      652.52     14.55 o 
   4   7   5      137.16      131.88      4.67 o 
   5   7   5      256.01      225.66     10.46 o 
   6   7   5       39.12       32.76      4.21 o 
   7   7   5       11.62       34.33      7.03 o 
   8   7   5      102.91       87.18      7.64 o 
   9   7   5      183.23      184.21     12.99 o 
 -10   8   5        0.88       -0.20      2.19 o 
  -9   8   5        9.29        9.66      4.81 o 
  -8   8   5        6.60        8.43      3.36 o 
  -7   8   5        1.38        0.83      3.22 o 
  -6   8   5       18.53       14.58      3.07 o 
  -5   8   5        0.59       -1.93      2.23 o 
  -4   8   5       35.04       34.02      4.40 o 
  -3   8   5        2.67        4.05      2.32 o 
  -2   8   5        0.82        1.94      1.73 o 
  -1   8   5        0.39       -0.15      0.94 o 
   0   8   5       22.17       24.31      2.73 o 
   1   8   5        2.87        3.99      1.71 o 
   2   8   5      111.62      104.43      4.75 o 
   3   8   5       46.79       49.12      3.27 o 
   4   8   5        0.18        0.52      1.09 o 
   5   8   5        0.06        0.70      1.10 o 
   6   8   5       35.59       36.13      6.75 o 
   7   8   5        0.02        0.89      3.74 o 
  -8   9   5       65.98       63.14     15.69 o 
  -7   9   5      140.87      136.79      9.03 o 
  -6   9   5      145.58      149.23      9.31 o 
  -5   9   5       58.75       56.09      6.31 o 
  -4   9   5      455.72      492.13     25.65 o 
  -3   9   5       91.63       74.87      6.82 o 
  -2   9   5      108.35      139.63     10.03 o 
  -1   9   5      173.63      177.20     11.72 o 
   0   9   5      255.22      251.84     12.44 o 
   1   9   5      115.77      118.11      7.85 o 
   2   9   5      355.40      411.89     21.50 o 
   3   9   5      142.90      144.95      7.71 o 
   4   9   5        9.00       20.94      6.49 o 
   5   9   5       56.65       21.52     12.29 o 
  -4  10   5       14.37       15.76      4.44 o 
  -3  10   5        1.07        0.10      1.78 o 
  -2  10   5        1.51        1.58      2.12 o 
  -1  10   5        2.84        2.06      2.13 o 
   0  10   5        1.20        2.80      2.80 o 
   1  10   5       11.69        8.25      2.73 o 
   2  10   5       74.14       72.31      6.15 o 
 -13   0   6       19.20       23.33      5.12 o 
 -12   0   6      416.77      422.37     20.43 o 
 -11   0   6      190.39      200.44     10.63 o 
 -10   0   6      160.06      160.21      8.74 o 
  -9   0   6      386.48      381.73     17.64 o 
  -8   0   6      157.80      152.53      9.54 o 
  -7   0   6      334.34      348.68     15.35 o 
  -6   0   6      614.26      628.00     61.64 o 
  -5   0   6      234.25      212.03     28.35 o 
  -4   0   6      619.49      578.40     41.88 o 
  -3   0   6      591.24      549.15     33.07 o 
  -2   0   6      163.78      205.06     17.52 o 
  -1   0   6      568.78      530.79     16.63 o 
   0   0   6      689.47      622.13     29.80 o 
   1   0   6      583.28      588.40     36.92 o 
   2   0   6      417.77      458.10     30.85 o 
   3   0   6      761.58      862.58     53.33 o 
   4   0   6        3.58       95.29     14.09 o 
   5   0   6      112.93      124.02     15.66 o 
   6   0   6      231.11      254.52     23.84 o 
   7   0   6       95.18      115.25     16.88 o 
   8   0   6      177.05      200.87     23.01 o 
   9   0   6       84.24      165.74     21.78 o 
  10   0   6       13.14       11.17     14.29 o 
  11   0   6        7.03       10.24     14.90 o 
 -13   1   6        8.11        6.01      2.67 o 
 -12   1   6        0.48       -0.22      1.20 o 
 -11   1   6       17.42       18.22      2.95 o 
 -10   1   6       73.51       74.14      4.38 o 
  -9   1   6       76.72       79.25      4.26 o 
  -8   1   6       38.39       48.08      3.85 o 
  -7   1   6        4.11        4.45      1.42 o 
  -6   1   6        0.81        0.40      1.37 o 
  -5   1   6       40.11       12.59      4.21 o 
  -4   1   6       93.26       93.33      2.83 o 
  -3   1   6      107.90      105.77      3.72 o 
  -2   1   6        7.85       10.20      1.32 o 
  -1   1   6        1.66        1.06      0.51 o 
   0   1   6       65.56       74.94      6.42 o 
   1   1   6       18.77       23.74     10.92 o 
   2   1   6      152.31      157.60     24.58 o 
   3   1   6      362.71      379.38     19.61 o 
   4   1   6       15.40       17.41      5.05 o 
   5   1   6       82.99       92.94     11.85 o 
   6   1   6       37.03       54.22      8.10 o 
   7   1   6        5.25       19.61      6.09 o 
   8   1   6        0.16       -0.24      4.58 o 
   9   1   6        7.36        7.16      5.00 o 
  10   1   6        0.66        0.98      3.80 o 
 -13   2   6       70.11       65.19      6.48 o 
 -12   2   6      358.50      359.01     12.84 o 
 -11   2   6      446.19      447.10     12.39 o 
 -10   2   6       94.46       87.30      5.65 o 
  -9   2   6      401.09      433.03     12.50 o 
  -8   2   6       37.34       81.29     13.07 o 
  -7   2   6       18.39       95.51     17.30 o 
  -6   2   6      160.45      270.32     22.28 o 
  -5   2   6      108.35       86.35      9.57 o 
  -4   2   6      271.46      232.70      9.12 o 
  -3   2   6      744.72      691.74     13.52 o 
  -2   2   6      268.15      268.41      6.12 o 
  -1   2   6       68.70       68.92      7.37 o 
   0   2   6      358.29      375.33     16.19 o 
   1   2   6      266.77      227.05     15.70 o 
   2   2   6      192.61      148.93     12.44 o 
   3   2   6     1401.26     1103.08     98.46 o 
   4   2   6      394.69      432.61     22.85 o 
   5   2   6      289.43      281.26     20.57 o 
   6   2   6      319.25      392.86     22.62 o 
   7   2   6       50.99       64.61     15.68 o 
   8   2   6       57.94      150.52     15.51 o 
   9   2   6      185.54      237.68     18.47 o 
  10   2   6       74.81       86.01     14.06 o 
 -13   3   6        3.05        3.93      2.12 o 
 -12   3   6        1.31        3.40      2.30 o 
 -11   3   6       17.18       19.53      2.77 o 
 -10   3   6        0.81        0.97      1.75 o 
  -9   3   6        3.73        4.44      1.75 o 
  -8   3   6        0.01        1.59      1.39 o 
  -7   3   6      201.90      217.06      7.25 o 
  -6   3   6      161.05      162.77      5.85 o 
  -5   3   6       18.64       15.24      2.20 o 
  -4   3   6       23.20       12.27      3.72 o 
  -3   3   6        8.01        4.67      1.43 o 
  -2   3   6       53.29       50.15      2.39 o 
  -1   3   6       51.66       41.89      3.29 o 
   0   3   6        1.98        0.14      0.91 o 
   1   3   6       66.85       55.83      2.80 o 
   2   3   6        5.42        4.36      1.02 o 
   3   3   6        4.50       36.52      2.99 o 
   4   3   6        7.06       49.85      3.54 o 
   5   3   6       37.51       32.96      3.45 o 
   6   3   6       23.57       24.79      7.77 o 
   7   3   6       25.76       29.09      6.83 o 
   8   3   6        2.06        2.26      3.74 o 
   9   3   6        4.27        4.63      7.71 o 
  10   3   6        0.03       -1.67      9.01 o 
 -12   4   6      149.30      141.53      8.51 o 
 -11   4   6       26.64       34.38      5.97 o 
 -10   4   6      202.48      194.98      7.11 o 
  -9   4   6      501.07      500.45     14.40 o 
  -8   4   6      100.76      105.68      6.86 o 
  -7   4   6      147.42      158.28      6.31 o 
  -6   4   6      466.68      472.59     13.19 o 
  -5   4   6      191.25      154.99      7.50 o 
  -4   4   6      283.23      261.47      7.09 o 
  -3   4   6      548.69      480.10     12.30 o 
  -2   4   6      262.82      209.19      8.87 o 
  -1   4   6      251.10      201.96      8.04 o 
   0   4   6      387.30      366.02      9.92 o 
   1   4   6      229.03      211.96     12.97 o 
   2   4   6      215.84      192.13      9.71 o 
   3   4   6      223.68      291.15     10.58 o 
   4   4   6      111.48      131.01      6.33 o 
   5   4   6      148.93      134.85      6.69 o 
   6   4   6       28.40      115.95     13.08 o 
   7   4   6       21.95       53.38     30.60 o 
   8   4   6      143.12      130.84     15.71 o 
   9   4   6      165.57      165.20     34.28 o 
 -11   5   6       18.24       15.32      3.56 o 
 -10   5   6       83.55       88.47      7.54 o 
  -9   5   6       16.13       16.66      3.21 o 
  -8   5   6      181.08      187.34     10.35 o 
  -7   5   6       15.94       15.17      3.01 o 
  -6   5   6       26.56       27.09      3.33 o 
  -5   5   6       75.94       69.04      4.88 o 
  -4   5   6       10.36        6.26      1.44 o 
  -3   5   6       17.36        2.77      2.00 o 
  -2   5   6        1.02        0.20      0.88 o 
  -1   5   6        4.07        3.09      0.97 o 
   0   5   6       84.75       82.01      3.28 o 
   1   5   6       11.77        6.75      1.20 o 
   2   5   6       27.52       24.13      2.94 o 
   3   5   6        3.24        4.75      2.18 o 
   4   5   6        6.63        9.82      1.89 o 
   5   5   6       32.65       64.19      6.85 o 
   6   5   6       19.63       18.71      2.01 o 
   7   5   6       68.77       90.15     15.08 o 
 -10   6   6      168.58      173.57     11.18 o 
  -9   6   6       89.60       84.05      9.42 o 
  -8   6   6       69.04       64.83      6.22 o 
  -7   6   6       31.11       18.09      5.08 o 
  -6   6   6      260.60      239.70     10.62 o 
  -5   6   6      575.03      540.08     21.49 o 
  -4   6   6      179.01      156.58      7.88 o 
  -3   6   6      397.06      353.88     16.53 o 
  -2   6   6      126.83      108.17      6.17 o 
  -1   6   6       88.25       60.25      7.97 o 
   0   6   6      224.78      194.74     18.05 o 
   1   6   6       98.52       73.96      9.79 o 
   2   6   6      162.49      182.10      7.35 o 
   3   6   6      124.85      151.91     10.50 o 
   4   6   6      121.39      114.90      5.70 o 
   5   6   6       66.84       63.56      5.10 o 
   6   6   6      135.67      123.86      5.87 o 
   7   6   6       22.95       51.59      6.91 o 
  -9   7   6       22.01       21.66      4.32 o 
  -8   7   6       22.82       18.61      4.35 o 
  -7   7   6       22.07       18.64      4.30 o 
  -6   7   6       13.49        2.32      2.65 o 
  -5   7   6       72.94       68.19      5.54 o 
  -4   7   6       27.08       16.93      6.10 o 
  -3   7   6        1.07        0.29      1.01 o 
  -2   7   6        9.72        9.60      1.65 o 
  -1   7   6        2.22        0.80      1.35 o 
   0   7   6        3.90        3.92      1.67 o 
   1   7   6       95.99       91.71      3.74 o 
   2   7   6       14.88       13.72      2.76 o 
   3   7   6       65.66       55.57      5.63 o 
   4   7   6        4.58        9.14      2.42 o 
   5   7   6       20.73       14.77      3.57 o 
   6   7   6        0.68        3.77      2.40 o 
  -7   8   6      158.38      149.53      8.37 o 
  -6   8   6       73.10       65.47      7.02 o 
  -5   8   6      131.55      109.48      9.83 o 
  -4   8   6      150.29      151.25      8.45 o 
  -3   8   6      137.65      112.04      8.41 o 
  -2   8   6       56.12       43.30      6.72 o 
  -1   8   6      100.28       81.85      5.28 o 
   0   8   6      134.80      110.05      9.92 o 
   1   8   6       40.29       41.48      5.96 o 
   2   8   6      220.56      228.42     11.75 o 
   3   8   6       73.34       59.41      6.88 o 
   4   8   6       29.51       59.50      5.28 o 
  -3   9   6        6.52        3.59      8.80 o 
  -2   9   6       69.15       74.39      6.56 o 
  -1   9   6       37.52       28.00      4.60 o 
   0   9   6        7.32        5.96      4.41 o 
 -11   1   7       62.29       61.80      4.58 o 
 -10   1   7      160.55      169.07      7.35 o 
  -9   1   7      181.36      170.67      6.79 o 
  -8   1   7      208.18      208.70      7.21 o 
  -7   1   7      152.99      147.43      8.14 o 
  -6   1   7      101.88      105.69     13.70 o 
  -5   1   7      157.86      154.62      8.86 o 
  -4   1   7      381.79      355.66     10.46 o 
  -3   1   7      452.75      464.88     11.75 o 
  -2   1   7      505.50      459.51     19.38 o 
  -1   1   7      102.25      233.81     18.78 o 
   0   1   7      192.10      289.90     13.94 o 
   1   1   7       50.06      142.34     11.73 o 
   2   1   7      147.54      152.77     18.83 o 
   3   1   7      260.80      277.41     18.16 o 
   4   1   7       96.12      121.56     12.60 o 
   5   1   7       23.98       66.11     10.23 o 
   6   1   7       11.94       14.31     10.68 o 
   7   1   7       39.74       41.23     16.15 o 
   8   1   7        8.79       11.77      6.45 o 
 -11   2   7        0.01       -1.41      1.73 o 
 -10   2   7        1.57        1.98      1.56 o 
  -9   2   7      121.97      126.99      5.72 o 
  -8   2   7        1.57        1.91      1.49 o 
  -7   2   7      173.87      171.86      7.32 o 
  -6   2   7       44.69       49.33      2.87 o 
  -5   2   7       12.78       17.50      4.31 o 
  -4   2   7       21.19       19.32      1.99 o 
  -3   2   7       24.80       18.22      1.44 o 
  -2   2   7        7.28        4.12      1.12 o 
  -1   2   7       18.12       19.27      2.68 o 
   0   2   7       11.88        8.76      2.90 o 
   1   2   7       46.66       42.40      8.10 o 
   2   2   7       63.46       58.11      8.20 o 
   3   2   7        8.74       17.20      7.28 o 
   4   2   7       59.55       85.29     10.69 o 
   5   2   7       23.84       20.07     11.11 o 
   6   2   7       26.42       32.32      8.27 o 
   7   2   7        1.49       -2.99     10.87 o 
   8   2   7        4.70        5.01      7.33 o 
 -10   3   7      112.06      109.61      5.70 o 
  -9   3   7      124.03      121.43      5.70 o 
  -8   3   7       30.70       38.78      5.87 o 
  -7   3   7       17.32       35.32     10.61 o 
  -6   3   7      111.75       99.58      9.42 o 
  -5   3   7      270.17      264.42     10.53 o 
  -4   3   7      147.57      144.21      9.14 o 
  -3   3   7      172.33      166.00     15.08 o 
  -2   3   7      226.40      206.56      5.94 o 
  -1   3   7       44.35       92.83      8.38 o 
   0   3   7      196.91      183.73     16.30 o 
   1   3   7      191.86      222.12     16.46 o 
   2   3   7      118.87      171.91     16.37 o 
   3   3   7      117.94      127.54     12.21 o 
   4   3   7      163.18      161.34     22.34 o 
   5   3   7      116.85      123.47     12.87 o 
   7   3   7       65.66       88.98     17.82 o 
 -10   4   7       88.98       87.04      5.98 o 
  -9   4   7        0.49        1.81      1.50 o 
  -8   4   7       29.04       28.57      3.42 o 
  -7   4   7       11.27       11.59      2.22 o 
  -6   4   7        1.97        1.42      1.74 o 
  -5   4   7       20.62       16.02      2.83 o 
  -4   4   7        2.69        5.07      1.38 o 
  -3   4   7        2.18        1.14      1.90 o 
  -2   4   7       14.63       15.68      2.33 o 
  -1   4   7        4.72        4.41      1.50 o 
   0   4   7       55.01       47.53      3.01 o 
   1   4   7       18.75       16.79      2.09 o 
   2   4   7       12.16       19.09      6.86 o 
   3   4   7       27.47       34.19     17.67 o 
   4   4   7        0.33        4.53      6.22 o 
   5   4   7       13.62       15.68     15.20 o 
   6   4   7        3.55        3.97      6.55 o 
  -9   5   7      217.97      207.78      9.77 o 
  -8   5   7      205.11      191.69     10.59 o 
  -7   5   7       62.38       50.97      4.36 o 
  -6   5   7      272.07      243.50     11.40 o 
  -5   5   7      203.38      194.51      7.77 o 
  -4   5   7      117.22      107.72      4.96 o 
  -3   5   7      143.41      129.51      5.35 o 
  -2   5   7      128.55      102.17      6.10 o 
  -1   5   7       72.06       57.99     12.54 o 
   0   5   7      103.42       81.38     12.44 o 
   1   5   7      100.01       80.53      9.37 o 
   2   5   7       27.83       44.54     20.64 o 
   3   5   7       57.06      106.48     16.32 o 
   4   5   7       71.22       61.15     13.75 o 
   5   5   7       43.52       59.98     14.27 o 
  -7   6   7       54.26       48.15      5.89 o 
  -6   6   7        1.82        1.87      1.61 o 
  -5   6   7      210.26      183.42      8.49 o 
  -4   6   7       23.02       20.66      2.72 o 
  -3   6   7        0.04        1.74      1.82 o 
  -2   6   7        1.99        2.08      1.44 o 
  -1   6   7        7.80        8.87      2.19 o 
   0   6   7       11.09        8.61      1.99 o 
   1   6   7       51.89       43.32      5.10 o 
   2   6   7       54.59       67.74     16.24 o 
   3   6   7       20.50       13.64      7.98 o 
   4   6   7       21.62       28.48     17.44 o 
  -5   7   7       30.55       25.14      4.36 o 
  -4   7   7       45.45       35.04      3.90 o 
  -3   7   7      131.85      120.01      9.12 o 
  -2   7   7       60.53       53.36      5.20 o 
  -1   7   7       26.26       23.15      4.38 o 
   0   7   7        6.89        6.58      3.90 o 
   1   7   7       25.93       16.23      4.89 o 
  -8   0   8      347.98      336.36     23.49 o 
  -7   0   8      202.68      208.64     13.19 o 
  -6   0   8      161.10      167.77     15.55 o 
  -5   0   8      202.03       93.80     89.26 o 
  -4   0   8       94.36       99.14     15.20 o 
  -3   0   8      139.16      139.74     12.01 o 
  -2   0   8       72.02       55.50     10.99 o 
  -1   0   8       65.89       36.92     16.88 o 
   0   0   8       94.14       66.29     12.89 o 
   1   0   8       78.62       51.97     12.11 o 
   2   0   8       32.25       48.59     12.62 o 
   3   0   8       12.29        2.76      6.31 o 
   4   0   8       19.12       -9.85      9.85 o 
  -8   1   8       18.27       16.52      2.63 o 
  -7   1   8        0.31        1.42      1.12 o 
  -6   1   8       54.30       45.75      4.09 o 
  -5   1   8        6.97        7.76      2.83 o 
  -4   1   8        2.94        2.49      4.02 o 
  -3   1   8       15.70       16.46      4.37 o 
  -2   1   8        0.10       -0.12      2.10 o 
  -1   1   8       19.98       21.98      5.74 o 
   0   1   8        3.38        4.06      4.71 o 
   1   1   8       15.60       17.29      5.74 o 
   2   1   8        0.02       -3.04      4.02 o 
   3   1   8       32.95       32.96      9.61 o 
   4   1   8       31.98       25.68     11.32 o 
  -7   2   8       16.76       10.95      2.22 o 
  -6   2   8        1.95        0.45      1.40 o 
  -5   2   8      159.76      124.09     13.60 o 
  -4   2   8       77.16       47.93     39.30 o 
  -3   2   8      151.68      135.68     11.47 o 
  -2   2   8      266.58      252.51     18.40 o 
  -1   2   8       59.91       50.35      9.92 o 
   0   2   8       16.25        0.65      3.87 o 
   1   2   8       70.03       42.67     15.10 o 
   2   2   8       37.79       35.20      9.19 o 
   3   2   8       61.20       63.28     15.09 o 
  -7   3   8        0.35       -0.46      2.78 o 
  -6   3   8       14.73       11.32      3.74 o 
  -5   3   8       88.38       77.31     10.57 o 
  -4   3   8       29.57       24.14      5.10 o 
  -3   3   8        2.11        4.73      5.95 o 
  -2   3   8        1.32        1.61      2.67 o 
  -1   3   8        1.00        2.13      2.61 o 
   0   3   8        8.93        4.75      3.42 o 
   1   3   8       23.21        0.92     11.12 o 
   2   3   8       31.48       25.77      6.91 o 
   3   3   8        0.39        2.41     10.38 o 
  -5   4   8      108.23       76.49     11.34 o 
  -4   4   8       37.44       11.05      5.40 o 
  -3   4   8       82.52       79.19     11.51 o 
  -2   4   8      160.26      119.35     27.62 o 
  -1   4   8       79.81       57.79      7.38 o 
   0   4   8       62.97       49.60      6.79 o 
   1   4   8       86.32       60.58     14.29 o 
                                                 
